# Supplementary material for: The Significant Impact of Lost Species' Identity, Number and Abundance on Functional Structure of Alpine Meadow
Source: Ecol Evol. 2025 Oct 15;15(10):e72136. doi: 10.1002/ece3.72136 (PMC12522019; doi:10.1002/ece3.72136)
Supplement: Supplementary file 2 — Appendix S2: Supporting Information. [file ECE3-15-e72136-s005.csv]

Year	Plot	Remove	Repeat	Sp.code	Species	Frequency
2019	A1_1	A1	1	S1	Kobresia pygmaea	207
2019	A1_1	A1	1	S2	Carex atrofusca	0
2019	A1_1	A1	1	S3	Carex moorcroftii	1
2019	A1_1	A1	1	S4	Stipa purpurea	27
2019	A1_1	A1	1	S5	Lagotis brachystachya	3
2019	A1_1	A1	1	S6	Oxytropis ochrocephala	0
2019	A1_1	A1	1	S7	Potentilla multifida	0
2019	A1_1	A1	1	S8	Potentilla bifurca	2
2019	A1_1	A1	1	S9	Potentilla saundersiana	18
2019	A1_1	A1	1	S10	Lamiophlomis rotata	9
2019	A1_1	A1	1	S11	Saussurea stoliczkae	0
2019	A1_1	A1	1	S12	Leontopodium pusillum	0
2019	A1_1	A1	1	S13	Arenaria brevipetala	0
2019	A1_1	A1	1	S14	Trisetum bifidum	0
2019	A1_1	A1	1	S15	Poa annua	1
2019	A1_1	A1	1	S16	Androsace globifera	0
2019	A1_1	A1	1	S17	Potentilla fruticosa	0
2019	A1_1	A1	1	S18	Chenopodium glaucum	0
2019	A1_1	A1	1	S19	Elymus nutans	0
2019	A1_1	A1	1	S20	Ajuga lupulina	2
2019	A1_1	A1	1	S21	Kobresia humilis	73
2019	A1_1	A1	1	S22	Sibbaldia adpressa	0
2019	A1_1	A1	1	S23	Lancea tibetica	0
2019	A1_1	A1	1	S24	Taraxacum mongolicum	2
2019	A1_1	A1	1	S25	Thalictrum alpinum	0
2019	A1_1	A1	1	S26	Aster tataricus	9
2019	A1_1	A1	1	S28	Lithospermum erythrorhizon	0
2019	A1_1	A1	1	S29	Anemone trullifolia	0
2019	A1_1	A1	1	S30	Przewalskia tangutica	0
2019	A1_1	A1	1	S32	Galium verum	0
2019	A1_1	A1	1	S33	Gentiana squarrosa	0
2019	A1_1	A1	1	S34	Silene gallica	0
2019	A1_1	A1	1	S35	Iris tectorum	0
2019	A1_1	A1	1	S36	Cnidium monnieri	0
2019	A1_1	A1	1	S37	Viola striatella	0
2019	A1_1	A1	1	S39	Astragalus arnoldii	0
2019	A1_1	A1	1	S43	Chenopodium tibeticum	0
2019	A1_1	A1	1	S44	Gentiana macrophylla	0
2019	A1_1	A1	1	S45	Stellaria arenaria	0
2019	A1_1	A1	1	S46	Lepidium apetalum	0
2019	A1_1	A1	1	S48	Draba nemorosa	0
2019	A1_2	A1	2	S1	Kobresia pygmaea	238
2019	A1_2	A1	2	S2	Carex atrofusca	1
2019	A1_2	A1	2	S3	Carex moorcroftii	5
2019	A1_2	A1	2	S4	Stipa purpurea	107
2019	A1_2	A1	2	S5	Lagotis brachystachya	4
2019	A1_2	A1	2	S6	Oxytropis ochrocephala	0
2019	A1_2	A1	2	S7	Potentilla multifida	2
2019	A1_2	A1	2	S8	Potentilla bifurca	3
2019	A1_2	A1	2	S9	Potentilla saundersiana	12
2019	A1_2	A1	2	S10	Lamiophlomis rotata	5
2019	A1_2	A1	2	S11	Saussurea stoliczkae	0
2019	A1_2	A1	2	S12	Leontopodium pusillum	0
2019	A1_2	A1	2	S13	Arenaria brevipetala	0
2019	A1_2	A1	2	S14	Trisetum bifidum	0
2019	A1_2	A1	2	S15	Poa annua	20
2019	A1_2	A1	2	S16	Androsace globifera	0
2019	A1_2	A1	2	S17	Potentilla fruticosa	0
2019	A1_2	A1	2	S18	Chenopodium glaucum	1
2019	A1_2	A1	2	S19	Elymus nutans	1
2019	A1_2	A1	2	S20	Ajuga lupulina	1
2019	A1_2	A1	2	S21	Kobresia humilis	51
2019	A1_2	A1	2	S22	Sibbaldia adpressa	0
2019	A1_2	A1	2	S23	Lancea tibetica	6
2019	A1_2	A1	2	S24	Taraxacum mongolicum	9
2019	A1_2	A1	2	S25	Thalictrum alpinum	0
2019	A1_2	A1	2	S26	Aster tataricus	41
2019	A1_2	A1	2	S28	Lithospermum erythrorhizon	0
2019	A1_2	A1	2	S29	Anemone trullifolia	0
2019	A1_2	A1	2	S30	Przewalskia tangutica	0
2019	A1_2	A1	2	S32	Galium verum	1
2019	A1_2	A1	2	S33	Gentiana squarrosa	0
2019	A1_2	A1	2	S34	Silene gallica	0
2019	A1_2	A1	2	S35	Iris tectorum	0
2019	A1_2	A1	2	S36	Cnidium monnieri	0
2019	A1_2	A1	2	S37	Viola striatella	1
2019	A1_2	A1	2	S39	Astragalus arnoldii	0
2019	A1_2	A1	2	S43	Chenopodium tibeticum	0
2019	A1_2	A1	2	S44	Gentiana macrophylla	0
2019	A1_2	A1	2	S45	Stellaria arenaria	0
2019	A1_2	A1	2	S46	Lepidium apetalum	0
2019	A1_2	A1	2	S48	Draba nemorosa	0
2019	A1_3	A1	3	S1	Kobresia pygmaea	60
2019	A1_3	A1	3	S2	Carex atrofusca	0
2019	A1_3	A1	3	S3	Carex moorcroftii	10
2019	A1_3	A1	3	S4	Stipa purpurea	334
2019	A1_3	A1	3	S5	Lagotis brachystachya	0
2019	A1_3	A1	3	S6	Oxytropis ochrocephala	0
2019	A1_3	A1	3	S7	Potentilla multifida	15
2019	A1_3	A1	3	S8	Potentilla bifurca	10
2019	A1_3	A1	3	S9	Potentilla saundersiana	5
2019	A1_3	A1	3	S10	Lamiophlomis rotata	3
2019	A1_3	A1	3	S11	Saussurea stoliczkae	0
2019	A1_3	A1	3	S12	Leontopodium pusillum	0
2019	A1_3	A1	3	S13	Arenaria brevipetala	0
2019	A1_3	A1	3	S14	Trisetum bifidum	0
2019	A1_3	A1	3	S15	Poa annua	4
2019	A1_3	A1	3	S16	Androsace globifera	0
2019	A1_3	A1	3	S17	Potentilla fruticosa	0
2019	A1_3	A1	3	S18	Chenopodium glaucum	0
2019	A1_3	A1	3	S19	Elymus nutans	0
2019	A1_3	A1	3	S20	Ajuga lupulina	1
2019	A1_3	A1	3	S21	Kobresia humilis	36
2019	A1_3	A1	3	S22	Sibbaldia adpressa	0
2019	A1_3	A1	3	S23	Lancea tibetica	38
2019	A1_3	A1	3	S24	Taraxacum mongolicum	0
2019	A1_3	A1	3	S25	Thalictrum alpinum	0
2019	A1_3	A1	3	S26	Aster tataricus	65
2019	A1_3	A1	3	S28	Lithospermum erythrorhizon	0
2019	A1_3	A1	3	S29	Anemone trullifolia	0
2019	A1_3	A1	3	S30	Przewalskia tangutica	0
2019	A1_3	A1	3	S32	Galium verum	0
2019	A1_3	A1	3	S33	Gentiana squarrosa	0
2019	A1_3	A1	3	S34	Silene gallica	0
2019	A1_3	A1	3	S35	Iris tectorum	0
2019	A1_3	A1	3	S36	Cnidium monnieri	0
2019	A1_3	A1	3	S37	Viola striatella	0
2019	A1_3	A1	3	S39	Astragalus arnoldii	0
2019	A1_3	A1	3	S43	Chenopodium tibeticum	0
2019	A1_3	A1	3	S44	Gentiana macrophylla	0
2019	A1_3	A1	3	S45	Stellaria arenaria	0
2019	A1_3	A1	3	S46	Lepidium apetalum	0
2019	A1_3	A1	3	S48	Draba nemorosa	0
2019	A1_4	A1	4	S1	Kobresia pygmaea	134
2019	A1_4	A1	4	S2	Carex atrofusca	0
2019	A1_4	A1	4	S3	Carex moorcroftii	11
2019	A1_4	A1	4	S4	Stipa purpurea	268
2019	A1_4	A1	4	S5	Lagotis brachystachya	0
2019	A1_4	A1	4	S6	Oxytropis ochrocephala	1
2019	A1_4	A1	4	S7	Potentilla multifida	2
2019	A1_4	A1	4	S8	Potentilla bifurca	6
2019	A1_4	A1	4	S9	Potentilla saundersiana	16
2019	A1_4	A1	4	S10	Lamiophlomis rotata	9
2019	A1_4	A1	4	S11	Saussurea stoliczkae	0
2019	A1_4	A1	4	S12	Leontopodium pusillum	0
2019	A1_4	A1	4	S13	Arenaria brevipetala	0
2019	A1_4	A1	4	S14	Trisetum bifidum	0
2019	A1_4	A1	4	S15	Poa annua	12
2019	A1_4	A1	4	S16	Androsace globifera	0
2019	A1_4	A1	4	S17	Potentilla fruticosa	0
2019	A1_4	A1	4	S18	Chenopodium glaucum	0
2019	A1_4	A1	4	S19	Elymus nutans	0
2019	A1_4	A1	4	S20	Ajuga lupulina	0
2019	A1_4	A1	4	S21	Kobresia humilis	35
2019	A1_4	A1	4	S22	Sibbaldia adpressa	0
2019	A1_4	A1	4	S23	Lancea tibetica	28
2019	A1_4	A1	4	S24	Taraxacum mongolicum	0
2019	A1_4	A1	4	S25	Thalictrum alpinum	0
2019	A1_4	A1	4	S26	Aster tataricus	22
2019	A1_4	A1	4	S28	Lithospermum erythrorhizon	0
2019	A1_4	A1	4	S29	Anemone trullifolia	0
2019	A1_4	A1	4	S30	Przewalskia tangutica	1
2019	A1_4	A1	4	S32	Galium verum	0
2019	A1_4	A1	4	S33	Gentiana squarrosa	0
2019	A1_4	A1	4	S34	Silene gallica	0
2019	A1_4	A1	4	S35	Iris tectorum	0
2019	A1_4	A1	4	S36	Cnidium monnieri	0
2019	A1_4	A1	4	S37	Viola striatella	0
2019	A1_4	A1	4	S39	Astragalus arnoldii	0
2019	A1_4	A1	4	S43	Chenopodium tibeticum	0
2019	A1_4	A1	4	S44	Gentiana macrophylla	0
2019	A1_4	A1	4	S45	Stellaria arenaria	0
2019	A1_4	A1	4	S46	Lepidium apetalum	0
2019	A1_4	A1	4	S48	Draba nemorosa	0
2019	B1_1	B1	1	S1	Kobresia pygmaea	0
2019	B1_1	B1	1	S2	Carex atrofusca	0
2019	B1_1	B1	1	S3	Carex moorcroftii	0
2019	B1_1	B1	1	S4	Stipa purpurea	87
2019	B1_1	B1	1	S5	Lagotis brachystachya	1
2019	B1_1	B1	1	S6	Oxytropis ochrocephala	0
2019	B1_1	B1	1	S7	Potentilla multifida	1
2019	B1_1	B1	1	S8	Potentilla bifurca	20
2019	B1_1	B1	1	S9	Potentilla saundersiana	19
2019	B1_1	B1	1	S10	Lamiophlomis rotata	3
2019	B1_1	B1	1	S11	Saussurea stoliczkae	0
2019	B1_1	B1	1	S12	Leontopodium pusillum	0
2019	B1_1	B1	1	S13	Arenaria brevipetala	0
2019	B1_1	B1	1	S14	Trisetum bifidum	0
2019	B1_1	B1	1	S15	Poa annua	2
2019	B1_1	B1	1	S16	Androsace globifera	0
2019	B1_1	B1	1	S17	Potentilla fruticosa	0
2019	B1_1	B1	1	S18	Chenopodium glaucum	0
2019	B1_1	B1	1	S19	Elymus nutans	0
2019	B1_1	B1	1	S20	Ajuga lupulina	0
2019	B1_1	B1	1	S21	Kobresia humilis	0
2019	B1_1	B1	1	S22	Sibbaldia adpressa	0
2019	B1_1	B1	1	S23	Lancea tibetica	11
2019	B1_1	B1	1	S24	Taraxacum mongolicum	0
2019	B1_1	B1	1	S25	Thalictrum alpinum	0
2019	B1_1	B1	1	S26	Aster tataricus	62
2019	B1_1	B1	1	S28	Lithospermum erythrorhizon	0
2019	B1_1	B1	1	S29	Anemone trullifolia	0
2019	B1_1	B1	1	S30	Przewalskia tangutica	0
2019	B1_1	B1	1	S32	Galium verum	0
2019	B1_1	B1	1	S33	Gentiana squarrosa	0
2019	B1_1	B1	1	S34	Silene gallica	0
2019	B1_1	B1	1	S35	Iris tectorum	0
2019	B1_1	B1	1	S36	Cnidium monnieri	0
2019	B1_1	B1	1	S37	Viola striatella	0
2019	B1_1	B1	1	S39	Astragalus arnoldii	0
2019	B1_1	B1	1	S43	Chenopodium tibeticum	0
2019	B1_1	B1	1	S44	Gentiana macrophylla	0
2019	B1_1	B1	1	S45	Stellaria arenaria	0
2019	B1_1	B1	1	S46	Lepidium apetalum	0
2019	B1_1	B1	1	S48	Draba nemorosa	0
2019	B1_2	B1	2	S1	Kobresia pygmaea	0
2019	B1_2	B1	2	S2	Carex atrofusca	0
2019	B1_2	B1	2	S3	Carex moorcroftii	15
2019	B1_2	B1	2	S4	Stipa purpurea	133
2019	B1_2	B1	2	S5	Lagotis brachystachya	61
2019	B1_2	B1	2	S6	Oxytropis ochrocephala	34
2019	B1_2	B1	2	S7	Potentilla multifida	0
2019	B1_2	B1	2	S8	Potentilla bifurca	2
2019	B1_2	B1	2	S9	Potentilla saundersiana	14
2019	B1_2	B1	2	S10	Lamiophlomis rotata	2
2019	B1_2	B1	2	S11	Saussurea stoliczkae	0
2019	B1_2	B1	2	S12	Leontopodium pusillum	0
2019	B1_2	B1	2	S13	Arenaria brevipetala	0
2019	B1_2	B1	2	S14	Trisetum bifidum	0
2019	B1_2	B1	2	S15	Poa annua	0
2019	B1_2	B1	2	S16	Androsace globifera	0
2019	B1_2	B1	2	S17	Potentilla fruticosa	0
2019	B1_2	B1	2	S18	Chenopodium glaucum	0
2019	B1_2	B1	2	S19	Elymus nutans	0
2019	B1_2	B1	2	S20	Ajuga lupulina	0
2019	B1_2	B1	2	S21	Kobresia humilis	64
2019	B1_2	B1	2	S22	Sibbaldia adpressa	1
2019	B1_2	B1	2	S23	Lancea tibetica	27
2019	B1_2	B1	2	S24	Taraxacum mongolicum	0
2019	B1_2	B1	2	S25	Thalictrum alpinum	1
2019	B1_2	B1	2	S26	Aster tataricus	3
2019	B1_2	B1	2	S28	Lithospermum erythrorhizon	0
2019	B1_2	B1	2	S29	Anemone trullifolia	0
2019	B1_2	B1	2	S30	Przewalskia tangutica	0
2019	B1_2	B1	2	S32	Galium verum	1
2019	B1_2	B1	2	S33	Gentiana squarrosa	0
2019	B1_2	B1	2	S34	Silene gallica	0
2019	B1_2	B1	2	S35	Iris tectorum	0
2019	B1_2	B1	2	S36	Cnidium monnieri	0
2019	B1_2	B1	2	S37	Viola striatella	0
2019	B1_2	B1	2	S39	Astragalus arnoldii	0
2019	B1_2	B1	2	S43	Chenopodium tibeticum	0
2019	B1_2	B1	2	S44	Gentiana macrophylla	0
2019	B1_2	B1	2	S45	Stellaria arenaria	0
2019	B1_2	B1	2	S46	Lepidium apetalum	0
2019	B1_2	B1	2	S48	Draba nemorosa	0
2019	B1_3	B1	3	S1	Kobresia pygmaea	0
2019	B1_3	B1	3	S2	Carex atrofusca	0
2019	B1_3	B1	3	S3	Carex moorcroftii	76
2019	B1_3	B1	3	S4	Stipa purpurea	249
2019	B1_3	B1	3	S5	Lagotis brachystachya	0
2019	B1_3	B1	3	S6	Oxytropis ochrocephala	152
2019	B1_3	B1	3	S7	Potentilla multifida	2
2019	B1_3	B1	3	S8	Potentilla bifurca	16
2019	B1_3	B1	3	S9	Potentilla saundersiana	33
2019	B1_3	B1	3	S10	Lamiophlomis rotata	5
2019	B1_3	B1	3	S11	Saussurea stoliczkae	0
2019	B1_3	B1	3	S12	Leontopodium pusillum	0
2019	B1_3	B1	3	S13	Arenaria brevipetala	0
2019	B1_3	B1	3	S14	Trisetum bifidum	0
2019	B1_3	B1	3	S15	Poa annua	2
2019	B1_3	B1	3	S16	Androsace globifera	0
2019	B1_3	B1	3	S17	Potentilla fruticosa	0
2019	B1_3	B1	3	S18	Chenopodium glaucum	0
2019	B1_3	B1	3	S19	Elymus nutans	0
2019	B1_3	B1	3	S20	Ajuga lupulina	0
2019	B1_3	B1	3	S21	Kobresia humilis	118
2019	B1_3	B1	3	S22	Sibbaldia adpressa	0
2019	B1_3	B1	3	S23	Lancea tibetica	17
2019	B1_3	B1	3	S24	Taraxacum mongolicum	1
2019	B1_3	B1	3	S25	Thalictrum alpinum	1
2019	B1_3	B1	3	S26	Aster tataricus	49
2019	B1_3	B1	3	S28	Lithospermum erythrorhizon	1
2019	B1_3	B1	3	S29	Anemone trullifolia	0
2019	B1_3	B1	3	S30	Przewalskia tangutica	0
2019	B1_3	B1	3	S32	Galium verum	0
2019	B1_3	B1	3	S33	Gentiana squarrosa	0
2019	B1_3	B1	3	S34	Silene gallica	0
2019	B1_3	B1	3	S35	Iris tectorum	0
2019	B1_3	B1	3	S36	Cnidium monnieri	0
2019	B1_3	B1	3	S37	Viola striatella	0
2019	B1_3	B1	3	S39	Astragalus arnoldii	0
2019	B1_3	B1	3	S43	Chenopodium tibeticum	0
2019	B1_3	B1	3	S44	Gentiana macrophylla	0
2019	B1_3	B1	3	S45	Stellaria arenaria	0
2019	B1_3	B1	3	S46	Lepidium apetalum	0
2019	B1_3	B1	3	S48	Draba nemorosa	0
2019	B1_4	B1	4	S1	Kobresia pygmaea	0
2019	B1_4	B1	4	S2	Carex atrofusca	1
2019	B1_4	B1	4	S3	Carex moorcroftii	8
2019	B1_4	B1	4	S4	Stipa purpurea	63
2019	B1_4	B1	4	S5	Lagotis brachystachya	0
2019	B1_4	B1	4	S6	Oxytropis ochrocephala	3
2019	B1_4	B1	4	S7	Potentilla multifida	0
2019	B1_4	B1	4	S8	Potentilla bifurca	27
2019	B1_4	B1	4	S9	Potentilla saundersiana	40
2019	B1_4	B1	4	S10	Lamiophlomis rotata	0
2019	B1_4	B1	4	S11	Saussurea stoliczkae	1
2019	B1_4	B1	4	S12	Leontopodium pusillum	0
2019	B1_4	B1	4	S13	Arenaria brevipetala	0
2019	B1_4	B1	4	S14	Trisetum bifidum	0
2019	B1_4	B1	4	S15	Poa annua	0
2019	B1_4	B1	4	S16	Androsace globifera	0
2019	B1_4	B1	4	S17	Potentilla fruticosa	1
2019	B1_4	B1	4	S18	Chenopodium glaucum	0
2019	B1_4	B1	4	S19	Elymus nutans	0
2019	B1_4	B1	4	S20	Ajuga lupulina	0
2019	B1_4	B1	4	S21	Kobresia humilis	118
2019	B1_4	B1	4	S22	Sibbaldia adpressa	0
2019	B1_4	B1	4	S23	Lancea tibetica	14
2019	B1_4	B1	4	S24	Taraxacum mongolicum	1
2019	B1_4	B1	4	S25	Thalictrum alpinum	0
2019	B1_4	B1	4	S26	Aster tataricus	5
2019	B1_4	B1	4	S28	Lithospermum erythrorhizon	0
2019	B1_4	B1	4	S29	Anemone trullifolia	0
2019	B1_4	B1	4	S30	Przewalskia tangutica	0
2019	B1_4	B1	4	S32	Galium verum	0
2019	B1_4	B1	4	S33	Gentiana squarrosa	0
2019	B1_4	B1	4	S34	Silene gallica	0
2019	B1_4	B1	4	S35	Iris tectorum	0
2019	B1_4	B1	4	S36	Cnidium monnieri	0
2019	B1_4	B1	4	S37	Viola striatella	0
2019	B1_4	B1	4	S39	Astragalus arnoldii	0
2019	B1_4	B1	4	S43	Chenopodium tibeticum	0
2019	B1_4	B1	4	S44	Gentiana macrophylla	0
2019	B1_4	B1	4	S45	Stellaria arenaria	0
2019	B1_4	B1	4	S46	Lepidium apetalum	0
2019	B1_4	B1	4	S48	Draba nemorosa	0
2019	B2_1	B2	1	S1	Kobresia pygmaea	255
2019	B2_1	B2	1	S2	Carex atrofusca	0
2019	B2_1	B2	1	S3	Carex moorcroftii	5
2019	B2_1	B2	1	S4	Stipa purpurea	112
2019	B2_1	B2	1	S5	Lagotis brachystachya	0
2019	B2_1	B2	1	S6	Oxytropis ochrocephala	0
2019	B2_1	B2	1	S7	Potentilla multifida	1
2019	B2_1	B2	1	S8	Potentilla bifurca	10
2019	B2_1	B2	1	S9	Potentilla saundersiana	18
2019	B2_1	B2	1	S10	Lamiophlomis rotata	10
2019	B2_1	B2	1	S11	Saussurea stoliczkae	0
2019	B2_1	B2	1	S12	Leontopodium pusillum	0
2019	B2_1	B2	1	S13	Arenaria brevipetala	0
2019	B2_1	B2	1	S14	Trisetum bifidum	0
2019	B2_1	B2	1	S15	Poa annua	1
2019	B2_1	B2	1	S16	Androsace globifera	0
2019	B2_1	B2	1	S17	Potentilla fruticosa	0
2019	B2_1	B2	1	S18	Chenopodium glaucum	0
2019	B2_1	B2	1	S19	Elymus nutans	0
2019	B2_1	B2	1	S20	Ajuga lupulina	0
2019	B2_1	B2	1	S21	Kobresia humilis	0
2019	B2_1	B2	1	S22	Sibbaldia adpressa	1
2019	B2_1	B2	1	S23	Lancea tibetica	20
2019	B2_1	B2	1	S24	Taraxacum mongolicum	3
2019	B2_1	B2	1	S25	Thalictrum alpinum	0
2019	B2_1	B2	1	S26	Aster tataricus	14
2019	B2_1	B2	1	S28	Lithospermum erythrorhizon	0
2019	B2_1	B2	1	S29	Anemone trullifolia	0
2019	B2_1	B2	1	S30	Przewalskia tangutica	0
2019	B2_1	B2	1	S32	Galium verum	0
2019	B2_1	B2	1	S33	Gentiana squarrosa	0
2019	B2_1	B2	1	S34	Silene gallica	0
2019	B2_1	B2	1	S35	Iris tectorum	0
2019	B2_1	B2	1	S36	Cnidium monnieri	0
2019	B2_1	B2	1	S37	Viola striatella	0
2019	B2_1	B2	1	S39	Astragalus arnoldii	0
2019	B2_1	B2	1	S43	Chenopodium tibeticum	0
2019	B2_1	B2	1	S44	Gentiana macrophylla	0
2019	B2_1	B2	1	S45	Stellaria arenaria	0
2019	B2_1	B2	1	S46	Lepidium apetalum	0
2019	B2_1	B2	1	S48	Draba nemorosa	0
2019	B2_2	B2	2	S1	Kobresia pygmaea	274
2019	B2_2	B2	2	S2	Carex atrofusca	0
2019	B2_2	B2	2	S3	Carex moorcroftii	1
2019	B2_2	B2	2	S4	Stipa purpurea	74
2019	B2_2	B2	2	S5	Lagotis brachystachya	38
2019	B2_2	B2	2	S6	Oxytropis ochrocephala	0
2019	B2_2	B2	2	S7	Potentilla multifida	2
2019	B2_2	B2	2	S8	Potentilla bifurca	4
2019	B2_2	B2	2	S9	Potentilla saundersiana	10
2019	B2_2	B2	2	S10	Lamiophlomis rotata	2
2019	B2_2	B2	2	S11	Saussurea stoliczkae	0
2019	B2_2	B2	2	S12	Leontopodium pusillum	0
2019	B2_2	B2	2	S13	Arenaria brevipetala	0
2019	B2_2	B2	2	S14	Trisetum bifidum	0
2019	B2_2	B2	2	S15	Poa annua	0
2019	B2_2	B2	2	S16	Androsace globifera	0
2019	B2_2	B2	2	S17	Potentilla fruticosa	1
2019	B2_2	B2	2	S18	Chenopodium glaucum	0
2019	B2_2	B2	2	S19	Elymus nutans	0
2019	B2_2	B2	2	S20	Ajuga lupulina	0
2019	B2_2	B2	2	S21	Kobresia humilis	0
2019	B2_2	B2	2	S22	Sibbaldia adpressa	0
2019	B2_2	B2	2	S23	Lancea tibetica	14
2019	B2_2	B2	2	S24	Taraxacum mongolicum	0
2019	B2_2	B2	2	S25	Thalictrum alpinum	0
2019	B2_2	B2	2	S26	Aster tataricus	3
2019	B2_2	B2	2	S28	Lithospermum erythrorhizon	0
2019	B2_2	B2	2	S29	Anemone trullifolia	0
2019	B2_2	B2	2	S30	Przewalskia tangutica	0
2019	B2_2	B2	2	S32	Galium verum	0
2019	B2_2	B2	2	S33	Gentiana squarrosa	0
2019	B2_2	B2	2	S34	Silene gallica	0
2019	B2_2	B2	2	S35	Iris tectorum	0
2019	B2_2	B2	2	S36	Cnidium monnieri	0
2019	B2_2	B2	2	S37	Viola striatella	0
2019	B2_2	B2	2	S39	Astragalus arnoldii	0
2019	B2_2	B2	2	S43	Chenopodium tibeticum	0
2019	B2_2	B2	2	S44	Gentiana macrophylla	0
2019	B2_2	B2	2	S45	Stellaria arenaria	0
2019	B2_2	B2	2	S46	Lepidium apetalum	0
2019	B2_2	B2	2	S48	Draba nemorosa	0
2019	B2_3	B2	3	S1	Kobresia pygmaea	337
2019	B2_3	B2	3	S2	Carex atrofusca	11
2019	B2_3	B2	3	S3	Carex moorcroftii	10
2019	B2_3	B2	3	S4	Stipa purpurea	59
2019	B2_3	B2	3	S5	Lagotis brachystachya	5
2019	B2_3	B2	3	S6	Oxytropis ochrocephala	63
2019	B2_3	B2	3	S7	Potentilla multifida	4
2019	B2_3	B2	3	S8	Potentilla bifurca	12
2019	B2_3	B2	3	S9	Potentilla saundersiana	14
2019	B2_3	B2	3	S10	Lamiophlomis rotata	1
2019	B2_3	B2	3	S11	Saussurea stoliczkae	0
2019	B2_3	B2	3	S12	Leontopodium pusillum	2
2019	B2_3	B2	3	S13	Arenaria brevipetala	0
2019	B2_3	B2	3	S14	Trisetum bifidum	0
2019	B2_3	B2	3	S15	Poa annua	23
2019	B2_3	B2	3	S16	Androsace globifera	0
2019	B2_3	B2	3	S17	Potentilla fruticosa	0
2019	B2_3	B2	3	S18	Chenopodium glaucum	1
2019	B2_3	B2	3	S19	Elymus nutans	0
2019	B2_3	B2	3	S20	Ajuga lupulina	11
2019	B2_3	B2	3	S21	Kobresia humilis	0
2019	B2_3	B2	3	S22	Sibbaldia adpressa	0
2019	B2_3	B2	3	S23	Lancea tibetica	7
2019	B2_3	B2	3	S24	Taraxacum mongolicum	23
2019	B2_3	B2	3	S25	Thalictrum alpinum	0
2019	B2_3	B2	3	S26	Aster tataricus	14
2019	B2_3	B2	3	S28	Lithospermum erythrorhizon	0
2019	B2_3	B2	3	S29	Anemone trullifolia	0
2019	B2_3	B2	3	S30	Przewalskia tangutica	0
2019	B2_3	B2	3	S32	Galium verum	0
2019	B2_3	B2	3	S33	Gentiana squarrosa	0
2019	B2_3	B2	3	S34	Silene gallica	0
2019	B2_3	B2	3	S35	Iris tectorum	0
2019	B2_3	B2	3	S36	Cnidium monnieri	0
2019	B2_3	B2	3	S37	Viola striatella	0
2019	B2_3	B2	3	S39	Astragalus arnoldii	0
2019	B2_3	B2	3	S43	Chenopodium tibeticum	0
2019	B2_3	B2	3	S44	Gentiana macrophylla	0
2019	B2_3	B2	3	S45	Stellaria arenaria	0
2019	B2_3	B2	3	S46	Lepidium apetalum	0
2019	B2_3	B2	3	S48	Draba nemorosa	0
2019	B2_4	B2	4	S1	Kobresia pygmaea	6
2019	B2_4	B2	4	S2	Carex atrofusca	0
2019	B2_4	B2	4	S3	Carex moorcroftii	19
2019	B2_4	B2	4	S4	Stipa purpurea	384
2019	B2_4	B2	4	S5	Lagotis brachystachya	0
2019	B2_4	B2	4	S6	Oxytropis ochrocephala	0
2019	B2_4	B2	4	S7	Potentilla multifida	0
2019	B2_4	B2	4	S8	Potentilla bifurca	2
2019	B2_4	B2	4	S9	Potentilla saundersiana	9
2019	B2_4	B2	4	S10	Lamiophlomis rotata	17
2019	B2_4	B2	4	S11	Saussurea stoliczkae	0
2019	B2_4	B2	4	S12	Leontopodium pusillum	0
2019	B2_4	B2	4	S13	Arenaria brevipetala	0
2019	B2_4	B2	4	S14	Trisetum bifidum	0
2019	B2_4	B2	4	S15	Poa annua	27
2019	B2_4	B2	4	S16	Androsace globifera	0
2019	B2_4	B2	4	S17	Potentilla fruticosa	0
2019	B2_4	B2	4	S18	Chenopodium glaucum	0
2019	B2_4	B2	4	S19	Elymus nutans	0
2019	B2_4	B2	4	S20	Ajuga lupulina	0
2019	B2_4	B2	4	S21	Kobresia humilis	0
2019	B2_4	B2	4	S22	Sibbaldia adpressa	2
2019	B2_4	B2	4	S23	Lancea tibetica	14
2019	B2_4	B2	4	S24	Taraxacum mongolicum	0
2019	B2_4	B2	4	S25	Thalictrum alpinum	0
2019	B2_4	B2	4	S26	Aster tataricus	1
2019	B2_4	B2	4	S28	Lithospermum erythrorhizon	0
2019	B2_4	B2	4	S29	Anemone trullifolia	0
2019	B2_4	B2	4	S30	Przewalskia tangutica	0
2019	B2_4	B2	4	S32	Galium verum	1
2019	B2_4	B2	4	S33	Gentiana squarrosa	0
2019	B2_4	B2	4	S34	Silene gallica	0
2019	B2_4	B2	4	S35	Iris tectorum	0
2019	B2_4	B2	4	S36	Cnidium monnieri	0
2019	B2_4	B2	4	S37	Viola striatella	0
2019	B2_4	B2	4	S39	Astragalus arnoldii	0
2019	B2_4	B2	4	S43	Chenopodium tibeticum	0
2019	B2_4	B2	4	S44	Gentiana macrophylla	0
2019	B2_4	B2	4	S45	Stellaria arenaria	0
2019	B2_4	B2	4	S46	Lepidium apetalum	0
2019	B2_4	B2	4	S48	Draba nemorosa	0
2019	B3_1	B3	1	S1	Kobresia pygmaea	185
2019	B3_1	B3	1	S2	Carex atrofusca	1
2019	B3_1	B3	1	S3	Carex moorcroftii	4
2019	B3_1	B3	1	S4	Stipa purpurea	0
2019	B3_1	B3	1	S5	Lagotis brachystachya	0
2019	B3_1	B3	1	S6	Oxytropis ochrocephala	0
2019	B3_1	B3	1	S7	Potentilla multifida	8
2019	B3_1	B3	1	S8	Potentilla bifurca	1
2019	B3_1	B3	1	S9	Potentilla saundersiana	22
2019	B3_1	B3	1	S10	Lamiophlomis rotata	26
2019	B3_1	B3	1	S11	Saussurea stoliczkae	0
2019	B3_1	B3	1	S12	Leontopodium pusillum	0
2019	B3_1	B3	1	S13	Arenaria brevipetala	0
2019	B3_1	B3	1	S14	Trisetum bifidum	0
2019	B3_1	B3	1	S15	Poa annua	100
2019	B3_1	B3	1	S16	Androsace globifera	0
2019	B3_1	B3	1	S17	Potentilla fruticosa	0
2019	B3_1	B3	1	S18	Chenopodium glaucum	0
2019	B3_1	B3	1	S19	Elymus nutans	0
2019	B3_1	B3	1	S20	Ajuga lupulina	1
2019	B3_1	B3	1	S21	Kobresia humilis	122
2019	B3_1	B3	1	S22	Sibbaldia adpressa	0
2019	B3_1	B3	1	S23	Lancea tibetica	1
2019	B3_1	B3	1	S24	Taraxacum mongolicum	6
2019	B3_1	B3	1	S25	Thalictrum alpinum	4
2019	B3_1	B3	1	S26	Aster tataricus	96
2019	B3_1	B3	1	S28	Lithospermum erythrorhizon	0
2019	B3_1	B3	1	S29	Anemone trullifolia	0
2019	B3_1	B3	1	S30	Przewalskia tangutica	11
2019	B3_1	B3	1	S32	Galium verum	1
2019	B3_1	B3	1	S33	Gentiana squarrosa	0
2019	B3_1	B3	1	S34	Silene gallica	0
2019	B3_1	B3	1	S35	Iris tectorum	0
2019	B3_1	B3	1	S36	Cnidium monnieri	0
2019	B3_1	B3	1	S37	Viola striatella	1
2019	B3_1	B3	1	S39	Astragalus arnoldii	1
2019	B3_1	B3	1	S43	Chenopodium tibeticum	0
2019	B3_1	B3	1	S44	Gentiana macrophylla	0
2019	B3_1	B3	1	S45	Stellaria arenaria	0
2019	B3_1	B3	1	S46	Lepidium apetalum	0
2019	B3_1	B3	1	S48	Draba nemorosa	0
2019	B3_2	B3	2	S1	Kobresia pygmaea	373
2019	B3_2	B3	2	S2	Carex atrofusca	5
2019	B3_2	B3	2	S3	Carex moorcroftii	10
2019	B3_2	B3	2	S4	Stipa purpurea	0
2019	B3_2	B3	2	S5	Lagotis brachystachya	1
2019	B3_2	B3	2	S6	Oxytropis ochrocephala	52
2019	B3_2	B3	2	S7	Potentilla multifida	1
2019	B3_2	B3	2	S8	Potentilla bifurca	41
2019	B3_2	B3	2	S9	Potentilla saundersiana	1
2019	B3_2	B3	2	S10	Lamiophlomis rotata	1
2019	B3_2	B3	2	S11	Saussurea stoliczkae	0
2019	B3_2	B3	2	S12	Leontopodium pusillum	2
2019	B3_2	B3	2	S13	Arenaria brevipetala	0
2019	B3_2	B3	2	S14	Trisetum bifidum	0
2019	B3_2	B3	2	S15	Poa annua	36
2019	B3_2	B3	2	S16	Androsace globifera	1
2019	B3_2	B3	2	S17	Potentilla fruticosa	0
2019	B3_2	B3	2	S18	Chenopodium glaucum	0
2019	B3_2	B3	2	S19	Elymus nutans	0
2019	B3_2	B3	2	S20	Ajuga lupulina	12
2019	B3_2	B3	2	S21	Kobresia humilis	47
2019	B3_2	B3	2	S22	Sibbaldia adpressa	0
2019	B3_2	B3	2	S23	Lancea tibetica	2
2019	B3_2	B3	2	S24	Taraxacum mongolicum	0
2019	B3_2	B3	2	S25	Thalictrum alpinum	1
2019	B3_2	B3	2	S26	Aster tataricus	70
2019	B3_2	B3	2	S28	Lithospermum erythrorhizon	0
2019	B3_2	B3	2	S29	Anemone trullifolia	0
2019	B3_2	B3	2	S30	Przewalskia tangutica	0
2019	B3_2	B3	2	S32	Galium verum	1
2019	B3_2	B3	2	S33	Gentiana squarrosa	0
2019	B3_2	B3	2	S34	Silene gallica	0
2019	B3_2	B3	2	S35	Iris tectorum	0
2019	B3_2	B3	2	S36	Cnidium monnieri	0
2019	B3_2	B3	2	S37	Viola striatella	0
2019	B3_2	B3	2	S39	Astragalus arnoldii	0
2019	B3_2	B3	2	S43	Chenopodium tibeticum	0
2019	B3_2	B3	2	S44	Gentiana macrophylla	0
2019	B3_2	B3	2	S45	Stellaria arenaria	0
2019	B3_2	B3	2	S46	Lepidium apetalum	0
2019	B3_2	B3	2	S48	Draba nemorosa	0
2019	B3_3	B3	3	S1	Kobresia pygmaea	336
2019	B3_3	B3	3	S2	Carex atrofusca	0
2019	B3_3	B3	3	S3	Carex moorcroftii	5
2019	B3_3	B3	3	S4	Stipa purpurea	0
2019	B3_3	B3	3	S5	Lagotis brachystachya	2
2019	B3_3	B3	3	S6	Oxytropis ochrocephala	0
2019	B3_3	B3	3	S7	Potentilla multifida	20
2019	B3_3	B3	3	S8	Potentilla bifurca	4
2019	B3_3	B3	3	S9	Potentilla saundersiana	10
2019	B3_3	B3	3	S10	Lamiophlomis rotata	7
2019	B3_3	B3	3	S11	Saussurea stoliczkae	0
2019	B3_3	B3	3	S12	Leontopodium pusillum	0
2019	B3_3	B3	3	S13	Arenaria brevipetala	0
2019	B3_3	B3	3	S14	Trisetum bifidum	0
2019	B3_3	B3	3	S15	Poa annua	38
2019	B3_3	B3	3	S16	Androsace globifera	0
2019	B3_3	B3	3	S17	Potentilla fruticosa	0
2019	B3_3	B3	3	S18	Chenopodium glaucum	0
2019	B3_3	B3	3	S19	Elymus nutans	0
2019	B3_3	B3	3	S20	Ajuga lupulina	0
2019	B3_3	B3	3	S21	Kobresia humilis	75
2019	B3_3	B3	3	S22	Sibbaldia adpressa	0
2019	B3_3	B3	3	S23	Lancea tibetica	0
2019	B3_3	B3	3	S24	Taraxacum mongolicum	2
2019	B3_3	B3	3	S25	Thalictrum alpinum	0
2019	B3_3	B3	3	S26	Aster tataricus	25
2019	B3_3	B3	3	S28	Lithospermum erythrorhizon	0
2019	B3_3	B3	3	S29	Anemone trullifolia	0
2019	B3_3	B3	3	S30	Przewalskia tangutica	0
2019	B3_3	B3	3	S32	Galium verum	0
2019	B3_3	B3	3	S33	Gentiana squarrosa	0
2019	B3_3	B3	3	S34	Silene gallica	0
2019	B3_3	B3	3	S35	Iris tectorum	0
2019	B3_3	B3	3	S36	Cnidium monnieri	1
2019	B3_3	B3	3	S37	Viola striatella	0
2019	B3_3	B3	3	S39	Astragalus arnoldii	0
2019	B3_3	B3	3	S43	Chenopodium tibeticum	0
2019	B3_3	B3	3	S44	Gentiana macrophylla	0
2019	B3_3	B3	3	S45	Stellaria arenaria	0
2019	B3_3	B3	3	S46	Lepidium apetalum	0
2019	B3_3	B3	3	S48	Draba nemorosa	0
2019	B3_4	B3	4	S1	Kobresia pygmaea	123
2019	B3_4	B3	4	S2	Carex atrofusca	0
2019	B3_4	B3	4	S3	Carex moorcroftii	9
2019	B3_4	B3	4	S4	Stipa purpurea	0
2019	B3_4	B3	4	S5	Lagotis brachystachya	1
2019	B3_4	B3	4	S6	Oxytropis ochrocephala	0
2019	B3_4	B3	4	S7	Potentilla multifida	13
2019	B3_4	B3	4	S8	Potentilla bifurca	13
2019	B3_4	B3	4	S9	Potentilla saundersiana	17
2019	B3_4	B3	4	S10	Lamiophlomis rotata	5
2019	B3_4	B3	4	S11	Saussurea stoliczkae	0
2019	B3_4	B3	4	S12	Leontopodium pusillum	0
2019	B3_4	B3	4	S13	Arenaria brevipetala	0
2019	B3_4	B3	4	S14	Trisetum bifidum	0
2019	B3_4	B3	4	S15	Poa annua	0
2019	B3_4	B3	4	S16	Androsace globifera	0
2019	B3_4	B3	4	S17	Potentilla fruticosa	0
2019	B3_4	B3	4	S18	Chenopodium glaucum	0
2019	B3_4	B3	4	S19	Elymus nutans	0
2019	B3_4	B3	4	S20	Ajuga lupulina	1
2019	B3_4	B3	4	S21	Kobresia humilis	126
2019	B3_4	B3	4	S22	Sibbaldia adpressa	0
2019	B3_4	B3	4	S23	Lancea tibetica	16
2019	B3_4	B3	4	S24	Taraxacum mongolicum	0
2019	B3_4	B3	4	S25	Thalictrum alpinum	0
2019	B3_4	B3	4	S26	Aster tataricus	57
2019	B3_4	B3	4	S28	Lithospermum erythrorhizon	0
2019	B3_4	B3	4	S29	Anemone trullifolia	0
2019	B3_4	B3	4	S30	Przewalskia tangutica	0
2019	B3_4	B3	4	S32	Galium verum	0
2019	B3_4	B3	4	S33	Gentiana squarrosa	0
2019	B3_4	B3	4	S34	Silene gallica	0
2019	B3_4	B3	4	S35	Iris tectorum	0
2019	B3_4	B3	4	S36	Cnidium monnieri	0
2019	B3_4	B3	4	S37	Viola striatella	0
2019	B3_4	B3	4	S39	Astragalus arnoldii	0
2019	B3_4	B3	4	S43	Chenopodium tibeticum	0
2019	B3_4	B3	4	S44	Gentiana macrophylla	0
2019	B3_4	B3	4	S45	Stellaria arenaria	0
2019	B3_4	B3	4	S46	Lepidium apetalum	0
2019	B3_4	B3	4	S48	Draba nemorosa	0
2019	B4_1	B4	1	S1	Kobresia pygmaea	209
2019	B4_1	B4	1	S2	Carex atrofusca	1
2019	B4_1	B4	1	S3	Carex moorcroftii	1
2019	B4_1	B4	1	S4	Stipa purpurea	70
2019	B4_1	B4	1	S5	Lagotis brachystachya	43
2019	B4_1	B4	1	S6	Oxytropis ochrocephala	1
2019	B4_1	B4	1	S7	Potentilla multifida	0
2019	B4_1	B4	1	S8	Potentilla bifurca	15
2019	B4_1	B4	1	S9	Potentilla saundersiana	0
2019	B4_1	B4	1	S10	Lamiophlomis rotata	0
2019	B4_1	B4	1	S11	Saussurea stoliczkae	0
2019	B4_1	B4	1	S12	Leontopodium pusillum	0
2019	B4_1	B4	1	S13	Arenaria brevipetala	0
2019	B4_1	B4	1	S14	Trisetum bifidum	0
2019	B4_1	B4	1	S15	Poa annua	0
2019	B4_1	B4	1	S16	Androsace globifera	0
2019	B4_1	B4	1	S17	Potentilla fruticosa	0
2019	B4_1	B4	1	S18	Chenopodium glaucum	0
2019	B4_1	B4	1	S19	Elymus nutans	0
2019	B4_1	B4	1	S20	Ajuga lupulina	0
2019	B4_1	B4	1	S21	Kobresia humilis	18
2019	B4_1	B4	1	S22	Sibbaldia adpressa	0
2019	B4_1	B4	1	S23	Lancea tibetica	30
2019	B4_1	B4	1	S24	Taraxacum mongolicum	0
2019	B4_1	B4	1	S25	Thalictrum alpinum	0
2019	B4_1	B4	1	S26	Aster tataricus	5
2019	B4_1	B4	1	S28	Lithospermum erythrorhizon	0
2019	B4_1	B4	1	S29	Anemone trullifolia	0
2019	B4_1	B4	1	S30	Przewalskia tangutica	0
2019	B4_1	B4	1	S32	Galium verum	1
2019	B4_1	B4	1	S33	Gentiana squarrosa	0
2019	B4_1	B4	1	S34	Silene gallica	0
2019	B4_1	B4	1	S35	Iris tectorum	0
2019	B4_1	B4	1	S36	Cnidium monnieri	0
2019	B4_1	B4	1	S37	Viola striatella	0
2019	B4_1	B4	1	S39	Astragalus arnoldii	0
2019	B4_1	B4	1	S43	Chenopodium tibeticum	0
2019	B4_1	B4	1	S44	Gentiana macrophylla	0
2019	B4_1	B4	1	S45	Stellaria arenaria	0
2019	B4_1	B4	1	S46	Lepidium apetalum	0
2019	B4_1	B4	1	S48	Draba nemorosa	0
2019	B4_2	B4	2	S1	Kobresia pygmaea	152
2019	B4_2	B4	2	S2	Carex atrofusca	0
2019	B4_2	B4	2	S3	Carex moorcroftii	15
2019	B4_2	B4	2	S4	Stipa purpurea	300
2019	B4_2	B4	2	S5	Lagotis brachystachya	19
2019	B4_2	B4	2	S6	Oxytropis ochrocephala	5
2019	B4_2	B4	2	S7	Potentilla multifida	2
2019	B4_2	B4	2	S8	Potentilla bifurca	19
2019	B4_2	B4	2	S9	Potentilla saundersiana	0
2019	B4_2	B4	2	S10	Lamiophlomis rotata	1
2019	B4_2	B4	2	S11	Saussurea stoliczkae	0
2019	B4_2	B4	2	S12	Leontopodium pusillum	0
2019	B4_2	B4	2	S13	Arenaria brevipetala	0
2019	B4_2	B4	2	S14	Trisetum bifidum	0
2019	B4_2	B4	2	S15	Poa annua	3
2019	B4_2	B4	2	S16	Androsace globifera	0
2019	B4_2	B4	2	S17	Potentilla fruticosa	0
2019	B4_2	B4	2	S18	Chenopodium glaucum	0
2019	B4_2	B4	2	S19	Elymus nutans	0
2019	B4_2	B4	2	S20	Ajuga lupulina	0
2019	B4_2	B4	2	S21	Kobresia humilis	42
2019	B4_2	B4	2	S22	Sibbaldia adpressa	0
2019	B4_2	B4	2	S23	Lancea tibetica	59
2019	B4_2	B4	2	S24	Taraxacum mongolicum	4
2019	B4_2	B4	2	S25	Thalictrum alpinum	0
2019	B4_2	B4	2	S26	Aster tataricus	15
2019	B4_2	B4	2	S28	Lithospermum erythrorhizon	0
2019	B4_2	B4	2	S29	Anemone trullifolia	0
2019	B4_2	B4	2	S30	Przewalskia tangutica	0
2019	B4_2	B4	2	S32	Galium verum	0
2019	B4_2	B4	2	S33	Gentiana squarrosa	0
2019	B4_2	B4	2	S34	Silene gallica	0
2019	B4_2	B4	2	S35	Iris tectorum	0
2019	B4_2	B4	2	S36	Cnidium monnieri	0
2019	B4_2	B4	2	S37	Viola striatella	0
2019	B4_2	B4	2	S39	Astragalus arnoldii	0
2019	B4_2	B4	2	S43	Chenopodium tibeticum	0
2019	B4_2	B4	2	S44	Gentiana macrophylla	0
2019	B4_2	B4	2	S45	Stellaria arenaria	0
2019	B4_2	B4	2	S46	Lepidium apetalum	0
2019	B4_2	B4	2	S48	Draba nemorosa	0
2019	B4_3	B4	3	S1	Kobresia pygmaea	291
2019	B4_3	B4	3	S2	Carex atrofusca	0
2019	B4_3	B4	3	S3	Carex moorcroftii	2
2019	B4_3	B4	3	S4	Stipa purpurea	24
2019	B4_3	B4	3	S5	Lagotis brachystachya	54
2019	B4_3	B4	3	S6	Oxytropis ochrocephala	30
2019	B4_3	B4	3	S7	Potentilla multifida	0
2019	B4_3	B4	3	S8	Potentilla bifurca	5
2019	B4_3	B4	3	S9	Potentilla saundersiana	0
2019	B4_3	B4	3	S10	Lamiophlomis rotata	5
2019	B4_3	B4	3	S11	Saussurea stoliczkae	0
2019	B4_3	B4	3	S12	Leontopodium pusillum	2
2019	B4_3	B4	3	S13	Arenaria brevipetala	0
2019	B4_3	B4	3	S14	Trisetum bifidum	2
2019	B4_3	B4	3	S15	Poa annua	14
2019	B4_3	B4	3	S16	Androsace globifera	0
2019	B4_3	B4	3	S17	Potentilla fruticosa	0
2019	B4_3	B4	3	S18	Chenopodium glaucum	0
2019	B4_3	B4	3	S19	Elymus nutans	0
2019	B4_3	B4	3	S20	Ajuga lupulina	0
2019	B4_3	B4	3	S21	Kobresia humilis	47
2019	B4_3	B4	3	S22	Sibbaldia adpressa	0
2019	B4_3	B4	3	S23	Lancea tibetica	8
2019	B4_3	B4	3	S24	Taraxacum mongolicum	6
2019	B4_3	B4	3	S25	Thalictrum alpinum	0
2019	B4_3	B4	3	S26	Aster tataricus	40
2019	B4_3	B4	3	S28	Lithospermum erythrorhizon	0
2019	B4_3	B4	3	S29	Anemone trullifolia	0
2019	B4_3	B4	3	S30	Przewalskia tangutica	0
2019	B4_3	B4	3	S32	Galium verum	0
2019	B4_3	B4	3	S33	Gentiana squarrosa	0
2019	B4_3	B4	3	S34	Silene gallica	0
2019	B4_3	B4	3	S35	Iris tectorum	0
2019	B4_3	B4	3	S36	Cnidium monnieri	0
2019	B4_3	B4	3	S37	Viola striatella	0
2019	B4_3	B4	3	S39	Astragalus arnoldii	0
2019	B4_3	B4	3	S43	Chenopodium tibeticum	0
2019	B4_3	B4	3	S44	Gentiana macrophylla	0
2019	B4_3	B4	3	S45	Stellaria arenaria	0
2019	B4_3	B4	3	S46	Lepidium apetalum	0
2019	B4_3	B4	3	S48	Draba nemorosa	0
2019	B4_4	B4	4	S1	Kobresia pygmaea	175
2019	B4_4	B4	4	S2	Carex atrofusca	0
2019	B4_4	B4	4	S3	Carex moorcroftii	19
2019	B4_4	B4	4	S4	Stipa purpurea	188
2019	B4_4	B4	4	S5	Lagotis brachystachya	2
2019	B4_4	B4	4	S6	Oxytropis ochrocephala	0
2019	B4_4	B4	4	S7	Potentilla multifida	1
2019	B4_4	B4	4	S8	Potentilla bifurca	5
2019	B4_4	B4	4	S9	Potentilla saundersiana	0
2019	B4_4	B4	4	S10	Lamiophlomis rotata	2
2019	B4_4	B4	4	S11	Saussurea stoliczkae	0
2019	B4_4	B4	4	S12	Leontopodium pusillum	0
2019	B4_4	B4	4	S13	Arenaria brevipetala	0
2019	B4_4	B4	4	S14	Trisetum bifidum	0
2019	B4_4	B4	4	S15	Poa annua	8
2019	B4_4	B4	4	S16	Androsace globifera	8
2019	B4_4	B4	4	S17	Potentilla fruticosa	0
2019	B4_4	B4	4	S18	Chenopodium glaucum	0
2019	B4_4	B4	4	S19	Elymus nutans	0
2019	B4_4	B4	4	S20	Ajuga lupulina	0
2019	B4_4	B4	4	S21	Kobresia humilis	68
2019	B4_4	B4	4	S22	Sibbaldia adpressa	0
2019	B4_4	B4	4	S23	Lancea tibetica	5
2019	B4_4	B4	4	S24	Taraxacum mongolicum	4
2019	B4_4	B4	4	S25	Thalictrum alpinum	0
2019	B4_4	B4	4	S26	Aster tataricus	20
2019	B4_4	B4	4	S28	Lithospermum erythrorhizon	0
2019	B4_4	B4	4	S29	Anemone trullifolia	0
2019	B4_4	B4	4	S30	Przewalskia tangutica	0
2019	B4_4	B4	4	S32	Galium verum	1
2019	B4_4	B4	4	S33	Gentiana squarrosa	0
2019	B4_4	B4	4	S34	Silene gallica	0
2019	B4_4	B4	4	S35	Iris tectorum	0
2019	B4_4	B4	4	S36	Cnidium monnieri	0
2019	B4_4	B4	4	S37	Viola striatella	0
2019	B4_4	B4	4	S39	Astragalus arnoldii	0
2019	B4_4	B4	4	S43	Chenopodium tibeticum	0
2019	B4_4	B4	4	S44	Gentiana macrophylla	0
2019	B4_4	B4	4	S45	Stellaria arenaria	0
2019	B4_4	B4	4	S46	Lepidium apetalum	0
2019	B4_4	B4	4	S48	Draba nemorosa	0
2019	C1_1	C1	1	S1	Kobresia pygmaea	0
2019	C1_1	C1	1	S2	Carex atrofusca	0
2019	C1_1	C1	1	S3	Carex moorcroftii	18
2019	C1_1	C1	1	S4	Stipa purpurea	247
2019	C1_1	C1	1	S5	Lagotis brachystachya	1
2019	C1_1	C1	1	S6	Oxytropis ochrocephala	32
2019	C1_1	C1	1	S7	Potentilla multifida	3
2019	C1_1	C1	1	S8	Potentilla bifurca	6
2019	C1_1	C1	1	S9	Potentilla saundersiana	8
2019	C1_1	C1	1	S10	Lamiophlomis rotata	4
2019	C1_1	C1	1	S11	Saussurea stoliczkae	0
2019	C1_1	C1	1	S12	Leontopodium pusillum	0
2019	C1_1	C1	1	S13	Arenaria brevipetala	0
2019	C1_1	C1	1	S14	Trisetum bifidum	0
2019	C1_1	C1	1	S15	Poa annua	8
2019	C1_1	C1	1	S16	Androsace globifera	0
2019	C1_1	C1	1	S17	Potentilla fruticosa	0
2019	C1_1	C1	1	S18	Chenopodium glaucum	0
2019	C1_1	C1	1	S19	Elymus nutans	0
2019	C1_1	C1	1	S20	Ajuga lupulina	0
2019	C1_1	C1	1	S21	Kobresia humilis	0
2019	C1_1	C1	1	S22	Sibbaldia adpressa	0
2019	C1_1	C1	1	S23	Lancea tibetica	25
2019	C1_1	C1	1	S24	Taraxacum mongolicum	0
2019	C1_1	C1	1	S25	Thalictrum alpinum	0
2019	C1_1	C1	1	S26	Aster tataricus	97
2019	C1_1	C1	1	S28	Lithospermum erythrorhizon	0
2019	C1_1	C1	1	S29	Anemone trullifolia	0
2019	C1_1	C1	1	S30	Przewalskia tangutica	0
2019	C1_1	C1	1	S32	Galium verum	2
2019	C1_1	C1	1	S33	Gentiana squarrosa	0
2019	C1_1	C1	1	S34	Silene gallica	0
2019	C1_1	C1	1	S35	Iris tectorum	0
2019	C1_1	C1	1	S36	Cnidium monnieri	0
2019	C1_1	C1	1	S37	Viola striatella	0
2019	C1_1	C1	1	S39	Astragalus arnoldii	0
2019	C1_1	C1	1	S43	Chenopodium tibeticum	0
2019	C1_1	C1	1	S44	Gentiana macrophylla	0
2019	C1_1	C1	1	S45	Stellaria arenaria	0
2019	C1_1	C1	1	S46	Lepidium apetalum	0
2019	C1_1	C1	1	S48	Draba nemorosa	0
2019	C1_2	C1	2	S1	Kobresia pygmaea	0
2019	C1_2	C1	2	S2	Carex atrofusca	0
2019	C1_2	C1	2	S3	Carex moorcroftii	4
2019	C1_2	C1	2	S4	Stipa purpurea	280
2019	C1_2	C1	2	S5	Lagotis brachystachya	1
2019	C1_2	C1	2	S6	Oxytropis ochrocephala	88
2019	C1_2	C1	2	S7	Potentilla multifida	0
2019	C1_2	C1	2	S8	Potentilla bifurca	27
2019	C1_2	C1	2	S9	Potentilla saundersiana	9
2019	C1_2	C1	2	S10	Lamiophlomis rotata	2
2019	C1_2	C1	2	S11	Saussurea stoliczkae	0
2019	C1_2	C1	2	S12	Leontopodium pusillum	0
2019	C1_2	C1	2	S13	Arenaria brevipetala	0
2019	C1_2	C1	2	S14	Trisetum bifidum	0
2019	C1_2	C1	2	S15	Poa annua	0
2019	C1_2	C1	2	S16	Androsace globifera	0
2019	C1_2	C1	2	S17	Potentilla fruticosa	0
2019	C1_2	C1	2	S18	Chenopodium glaucum	0
2019	C1_2	C1	2	S19	Elymus nutans	0
2019	C1_2	C1	2	S20	Ajuga lupulina	0
2019	C1_2	C1	2	S21	Kobresia humilis	0
2019	C1_2	C1	2	S22	Sibbaldia adpressa	0
2019	C1_2	C1	2	S23	Lancea tibetica	6
2019	C1_2	C1	2	S24	Taraxacum mongolicum	1
2019	C1_2	C1	2	S25	Thalictrum alpinum	0
2019	C1_2	C1	2	S26	Aster tataricus	12
2019	C1_2	C1	2	S28	Lithospermum erythrorhizon	0
2019	C1_2	C1	2	S29	Anemone trullifolia	0
2019	C1_2	C1	2	S30	Przewalskia tangutica	1
2019	C1_2	C1	2	S32	Galium verum	1
2019	C1_2	C1	2	S33	Gentiana squarrosa	0
2019	C1_2	C1	2	S34	Silene gallica	0
2019	C1_2	C1	2	S35	Iris tectorum	0
2019	C1_2	C1	2	S36	Cnidium monnieri	0
2019	C1_2	C1	2	S37	Viola striatella	0
2019	C1_2	C1	2	S39	Astragalus arnoldii	0
2019	C1_2	C1	2	S43	Chenopodium tibeticum	0
2019	C1_2	C1	2	S44	Gentiana macrophylla	0
2019	C1_2	C1	2	S45	Stellaria arenaria	0
2019	C1_2	C1	2	S46	Lepidium apetalum	0
2019	C1_2	C1	2	S48	Draba nemorosa	0
2019	C1_3	C1	3	S1	Kobresia pygmaea	0
2019	C1_3	C1	3	S2	Carex atrofusca	0
2019	C1_3	C1	3	S3	Carex moorcroftii	0
2019	C1_3	C1	3	S4	Stipa purpurea	171
2019	C1_3	C1	3	S5	Lagotis brachystachya	20
2019	C1_3	C1	3	S6	Oxytropis ochrocephala	0
2019	C1_3	C1	3	S7	Potentilla multifida	0
2019	C1_3	C1	3	S8	Potentilla bifurca	6
2019	C1_3	C1	3	S9	Potentilla saundersiana	0
2019	C1_3	C1	3	S10	Lamiophlomis rotata	11
2019	C1_3	C1	3	S11	Saussurea stoliczkae	0
2019	C1_3	C1	3	S12	Leontopodium pusillum	0
2019	C1_3	C1	3	S13	Arenaria brevipetala	0
2019	C1_3	C1	3	S14	Trisetum bifidum	0
2019	C1_3	C1	3	S15	Poa annua	0
2019	C1_3	C1	3	S16	Androsace globifera	0
2019	C1_3	C1	3	S17	Potentilla fruticosa	27
2019	C1_3	C1	3	S18	Chenopodium glaucum	0
2019	C1_3	C1	3	S19	Elymus nutans	0
2019	C1_3	C1	3	S20	Ajuga lupulina	0
2019	C1_3	C1	3	S21	Kobresia humilis	0
2019	C1_3	C1	3	S22	Sibbaldia adpressa	0
2019	C1_3	C1	3	S23	Lancea tibetica	9
2019	C1_3	C1	3	S24	Taraxacum mongolicum	0
2019	C1_3	C1	3	S25	Thalictrum alpinum	0
2019	C1_3	C1	3	S26	Aster tataricus	4
2019	C1_3	C1	3	S28	Lithospermum erythrorhizon	0
2019	C1_3	C1	3	S29	Anemone trullifolia	0
2019	C1_3	C1	3	S30	Przewalskia tangutica	0
2019	C1_3	C1	3	S32	Galium verum	0
2019	C1_3	C1	3	S33	Gentiana squarrosa	0
2019	C1_3	C1	3	S34	Silene gallica	0
2019	C1_3	C1	3	S35	Iris tectorum	0
2019	C1_3	C1	3	S36	Cnidium monnieri	0
2019	C1_3	C1	3	S37	Viola striatella	0
2019	C1_3	C1	3	S39	Astragalus arnoldii	0
2019	C1_3	C1	3	S43	Chenopodium tibeticum	0
2019	C1_3	C1	3	S44	Gentiana macrophylla	0
2019	C1_3	C1	3	S45	Stellaria arenaria	0
2019	C1_3	C1	3	S46	Lepidium apetalum	0
2019	C1_3	C1	3	S48	Draba nemorosa	0
2019	C1_4	C1	4	S1	Kobresia pygmaea	0
2019	C1_4	C1	4	S2	Carex atrofusca	0
2019	C1_4	C1	4	S3	Carex moorcroftii	7
2019	C1_4	C1	4	S4	Stipa purpurea	64
2019	C1_4	C1	4	S5	Lagotis brachystachya	0
2019	C1_4	C1	4	S6	Oxytropis ochrocephala	0
2019	C1_4	C1	4	S7	Potentilla multifida	0
2019	C1_4	C1	4	S8	Potentilla bifurca	6
2019	C1_4	C1	4	S9	Potentilla saundersiana	13
2019	C1_4	C1	4	S10	Lamiophlomis rotata	9
2019	C1_4	C1	4	S11	Saussurea stoliczkae	0
2019	C1_4	C1	4	S12	Leontopodium pusillum	0
2019	C1_4	C1	4	S13	Arenaria brevipetala	0
2019	C1_4	C1	4	S14	Trisetum bifidum	0
2019	C1_4	C1	4	S15	Poa annua	0
2019	C1_4	C1	4	S16	Androsace globifera	0
2019	C1_4	C1	4	S17	Potentilla fruticosa	0
2019	C1_4	C1	4	S18	Chenopodium glaucum	0
2019	C1_4	C1	4	S19	Elymus nutans	0
2019	C1_4	C1	4	S20	Ajuga lupulina	0
2019	C1_4	C1	4	S21	Kobresia humilis	0
2019	C1_4	C1	4	S22	Sibbaldia adpressa	0
2019	C1_4	C1	4	S23	Lancea tibetica	22
2019	C1_4	C1	4	S24	Taraxacum mongolicum	1
2019	C1_4	C1	4	S25	Thalictrum alpinum	0
2019	C1_4	C1	4	S26	Aster tataricus	7
2019	C1_4	C1	4	S28	Lithospermum erythrorhizon	0
2019	C1_4	C1	4	S29	Anemone trullifolia	0
2019	C1_4	C1	4	S30	Przewalskia tangutica	0
2019	C1_4	C1	4	S32	Galium verum	0
2019	C1_4	C1	4	S33	Gentiana squarrosa	0
2019	C1_4	C1	4	S34	Silene gallica	0
2019	C1_4	C1	4	S35	Iris tectorum	0
2019	C1_4	C1	4	S36	Cnidium monnieri	0
2019	C1_4	C1	4	S37	Viola striatella	0
2019	C1_4	C1	4	S39	Astragalus arnoldii	0
2019	C1_4	C1	4	S43	Chenopodium tibeticum	0
2019	C1_4	C1	4	S44	Gentiana macrophylla	0
2019	C1_4	C1	4	S45	Stellaria arenaria	0
2019	C1_4	C1	4	S46	Lepidium apetalum	0
2019	C1_4	C1	4	S48	Draba nemorosa	0
2019	C2_1	C2	1	S1	Kobresia pygmaea	0
2019	C2_1	C2	1	S2	Carex atrofusca	0
2019	C2_1	C2	1	S3	Carex moorcroftii	3
2019	C2_1	C2	1	S4	Stipa purpurea	0
2019	C2_1	C2	1	S5	Lagotis brachystachya	0
2019	C2_1	C2	1	S6	Oxytropis ochrocephala	0
2019	C2_1	C2	1	S7	Potentilla multifida	0
2019	C2_1	C2	1	S8	Potentilla bifurca	15
2019	C2_1	C2	1	S9	Potentilla saundersiana	3
2019	C2_1	C2	1	S10	Lamiophlomis rotata	23
2019	C2_1	C2	1	S11	Saussurea stoliczkae	0
2019	C2_1	C2	1	S12	Leontopodium pusillum	0
2019	C2_1	C2	1	S13	Arenaria brevipetala	0
2019	C2_1	C2	1	S14	Trisetum bifidum	0
2019	C2_1	C2	1	S15	Poa annua	0
2019	C2_1	C2	1	S16	Androsace globifera	0
2019	C2_1	C2	1	S17	Potentilla fruticosa	0
2019	C2_1	C2	1	S18	Chenopodium glaucum	0
2019	C2_1	C2	1	S19	Elymus nutans	0
2019	C2_1	C2	1	S20	Ajuga lupulina	0
2019	C2_1	C2	1	S21	Kobresia humilis	42
2019	C2_1	C2	1	S22	Sibbaldia adpressa	0
2019	C2_1	C2	1	S23	Lancea tibetica	45
2019	C2_1	C2	1	S24	Taraxacum mongolicum	0
2019	C2_1	C2	1	S25	Thalictrum alpinum	0
2019	C2_1	C2	1	S26	Aster tataricus	24
2019	C2_1	C2	1	S28	Lithospermum erythrorhizon	0
2019	C2_1	C2	1	S29	Anemone trullifolia	0
2019	C2_1	C2	1	S30	Przewalskia tangutica	0
2019	C2_1	C2	1	S32	Galium verum	0
2019	C2_1	C2	1	S33	Gentiana squarrosa	0
2019	C2_1	C2	1	S34	Silene gallica	0
2019	C2_1	C2	1	S35	Iris tectorum	0
2019	C2_1	C2	1	S36	Cnidium monnieri	0
2019	C2_1	C2	1	S37	Viola striatella	0
2019	C2_1	C2	1	S39	Astragalus arnoldii	0
2019	C2_1	C2	1	S43	Chenopodium tibeticum	0
2019	C2_1	C2	1	S44	Gentiana macrophylla	0
2019	C2_1	C2	1	S45	Stellaria arenaria	0
2019	C2_1	C2	1	S46	Lepidium apetalum	0
2019	C2_1	C2	1	S48	Draba nemorosa	0
2019	C2_2	C2	2	S1	Kobresia pygmaea	0
2019	C2_2	C2	2	S2	Carex atrofusca	0
2019	C2_2	C2	2	S3	Carex moorcroftii	6
2019	C2_2	C2	2	S4	Stipa purpurea	0
2019	C2_2	C2	2	S5	Lagotis brachystachya	0
2019	C2_2	C2	2	S6	Oxytropis ochrocephala	0
2019	C2_2	C2	2	S7	Potentilla multifida	2
2019	C2_2	C2	2	S8	Potentilla bifurca	2
2019	C2_2	C2	2	S9	Potentilla saundersiana	4
2019	C2_2	C2	2	S10	Lamiophlomis rotata	0
2019	C2_2	C2	2	S11	Saussurea stoliczkae	0
2019	C2_2	C2	2	S12	Leontopodium pusillum	0
2019	C2_2	C2	2	S13	Arenaria brevipetala	0
2019	C2_2	C2	2	S14	Trisetum bifidum	0
2019	C2_2	C2	2	S15	Poa annua	1
2019	C2_2	C2	2	S16	Androsace globifera	0
2019	C2_2	C2	2	S17	Potentilla fruticosa	0
2019	C2_2	C2	2	S18	Chenopodium glaucum	0
2019	C2_2	C2	2	S19	Elymus nutans	0
2019	C2_2	C2	2	S20	Ajuga lupulina	0
2019	C2_2	C2	2	S21	Kobresia humilis	101
2019	C2_2	C2	2	S22	Sibbaldia adpressa	0
2019	C2_2	C2	2	S23	Lancea tibetica	45
2019	C2_2	C2	2	S24	Taraxacum mongolicum	1
2019	C2_2	C2	2	S25	Thalictrum alpinum	0
2019	C2_2	C2	2	S26	Aster tataricus	16
2019	C2_2	C2	2	S28	Lithospermum erythrorhizon	0
2019	C2_2	C2	2	S29	Anemone trullifolia	0
2019	C2_2	C2	2	S30	Przewalskia tangutica	0
2019	C2_2	C2	2	S32	Galium verum	0
2019	C2_2	C2	2	S33	Gentiana squarrosa	0
2019	C2_2	C2	2	S34	Silene gallica	0
2019	C2_2	C2	2	S35	Iris tectorum	0
2019	C2_2	C2	2	S36	Cnidium monnieri	0
2019	C2_2	C2	2	S37	Viola striatella	0
2019	C2_2	C2	2	S39	Astragalus arnoldii	0
2019	C2_2	C2	2	S43	Chenopodium tibeticum	0
2019	C2_2	C2	2	S44	Gentiana macrophylla	0
2019	C2_2	C2	2	S45	Stellaria arenaria	0
2019	C2_2	C2	2	S46	Lepidium apetalum	0
2019	C2_2	C2	2	S48	Draba nemorosa	0
2019	C2_3	C2	3	S1	Kobresia pygmaea	0
2019	C2_3	C2	3	S2	Carex atrofusca	0
2019	C2_3	C2	3	S3	Carex moorcroftii	0
2019	C2_3	C2	3	S4	Stipa purpurea	0
2019	C2_3	C2	3	S5	Lagotis brachystachya	4
2019	C2_3	C2	3	S6	Oxytropis ochrocephala	0
2019	C2_3	C2	3	S7	Potentilla multifida	1
2019	C2_3	C2	3	S8	Potentilla bifurca	14
2019	C2_3	C2	3	S9	Potentilla saundersiana	33
2019	C2_3	C2	3	S10	Lamiophlomis rotata	17
2019	C2_3	C2	3	S11	Saussurea stoliczkae	0
2019	C2_3	C2	3	S12	Leontopodium pusillum	0
2019	C2_3	C2	3	S13	Arenaria brevipetala	0
2019	C2_3	C2	3	S14	Trisetum bifidum	0
2019	C2_3	C2	3	S15	Poa annua	0
2019	C2_3	C2	3	S16	Androsace globifera	0
2019	C2_3	C2	3	S17	Potentilla fruticosa	0
2019	C2_3	C2	3	S18	Chenopodium glaucum	0
2019	C2_3	C2	3	S19	Elymus nutans	0
2019	C2_3	C2	3	S20	Ajuga lupulina	0
2019	C2_3	C2	3	S21	Kobresia humilis	149
2019	C2_3	C2	3	S22	Sibbaldia adpressa	0
2019	C2_3	C2	3	S23	Lancea tibetica	40
2019	C2_3	C2	3	S24	Taraxacum mongolicum	0
2019	C2_3	C2	3	S25	Thalictrum alpinum	0
2019	C2_3	C2	3	S26	Aster tataricus	46
2019	C2_3	C2	3	S28	Lithospermum erythrorhizon	0
2019	C2_3	C2	3	S29	Anemone trullifolia	0
2019	C2_3	C2	3	S30	Przewalskia tangutica	0
2019	C2_3	C2	3	S32	Galium verum	0
2019	C2_3	C2	3	S33	Gentiana squarrosa	0
2019	C2_3	C2	3	S34	Silene gallica	0
2019	C2_3	C2	3	S35	Iris tectorum	0
2019	C2_3	C2	3	S36	Cnidium monnieri	0
2019	C2_3	C2	3	S37	Viola striatella	0
2019	C2_3	C2	3	S39	Astragalus arnoldii	0
2019	C2_3	C2	3	S43	Chenopodium tibeticum	0
2019	C2_3	C2	3	S44	Gentiana macrophylla	0
2019	C2_3	C2	3	S45	Stellaria arenaria	0
2019	C2_3	C2	3	S46	Lepidium apetalum	0
2019	C2_3	C2	3	S48	Draba nemorosa	0
2019	C2_4	C2	4	S1	Kobresia pygmaea	0
2019	C2_4	C2	4	S2	Carex atrofusca	0
2019	C2_4	C2	4	S3	Carex moorcroftii	12
2019	C2_4	C2	4	S4	Stipa purpurea	0
2019	C2_4	C2	4	S5	Lagotis brachystachya	0
2019	C2_4	C2	4	S6	Oxytropis ochrocephala	1
2019	C2_4	C2	4	S7	Potentilla multifida	0
2019	C2_4	C2	4	S8	Potentilla bifurca	10
2019	C2_4	C2	4	S9	Potentilla saundersiana	36
2019	C2_4	C2	4	S10	Lamiophlomis rotata	31
2019	C2_4	C2	4	S11	Saussurea stoliczkae	0
2019	C2_4	C2	4	S12	Leontopodium pusillum	0
2019	C2_4	C2	4	S13	Arenaria brevipetala	0
2019	C2_4	C2	4	S14	Trisetum bifidum	0
2019	C2_4	C2	4	S15	Poa annua	1
2019	C2_4	C2	4	S16	Androsace globifera	0
2019	C2_4	C2	4	S17	Potentilla fruticosa	0
2019	C2_4	C2	4	S18	Chenopodium glaucum	3
2019	C2_4	C2	4	S19	Elymus nutans	0
2019	C2_4	C2	4	S20	Ajuga lupulina	0
2019	C2_4	C2	4	S21	Kobresia humilis	164
2019	C2_4	C2	4	S22	Sibbaldia adpressa	0
2019	C2_4	C2	4	S23	Lancea tibetica	8
2019	C2_4	C2	4	S24	Taraxacum mongolicum	2
2019	C2_4	C2	4	S25	Thalictrum alpinum	0
2019	C2_4	C2	4	S26	Aster tataricus	25
2019	C2_4	C2	4	S28	Lithospermum erythrorhizon	0
2019	C2_4	C2	4	S29	Anemone trullifolia	0
2019	C2_4	C2	4	S30	Przewalskia tangutica	0
2019	C2_4	C2	4	S32	Galium verum	0
2019	C2_4	C2	4	S33	Gentiana squarrosa	0
2019	C2_4	C2	4	S34	Silene gallica	0
2019	C2_4	C2	4	S35	Iris tectorum	0
2019	C2_4	C2	4	S36	Cnidium monnieri	0
2019	C2_4	C2	4	S37	Viola striatella	0
2019	C2_4	C2	4	S39	Astragalus arnoldii	0
2019	C2_4	C2	4	S43	Chenopodium tibeticum	0
2019	C2_4	C2	4	S44	Gentiana macrophylla	0
2019	C2_4	C2	4	S45	Stellaria arenaria	0
2019	C2_4	C2	4	S46	Lepidium apetalum	0
2019	C2_4	C2	4	S48	Draba nemorosa	0
2019	C3_1	C3	1	S1	Kobresia pygmaea	0
2019	C3_1	C3	1	S2	Carex atrofusca	0
2019	C3_1	C3	1	S3	Carex moorcroftii	22
2019	C3_1	C3	1	S4	Stipa purpurea	149
2019	C3_1	C3	1	S5	Lagotis brachystachya	2
2019	C3_1	C3	1	S6	Oxytropis ochrocephala	0
2019	C3_1	C3	1	S7	Potentilla multifida	0
2019	C3_1	C3	1	S8	Potentilla bifurca	7
2019	C3_1	C3	1	S9	Potentilla saundersiana	0
2019	C3_1	C3	1	S10	Lamiophlomis rotata	16
2019	C3_1	C3	1	S11	Saussurea stoliczkae	0
2019	C3_1	C3	1	S12	Leontopodium pusillum	0
2019	C3_1	C3	1	S13	Arenaria brevipetala	0
2019	C3_1	C3	1	S14	Trisetum bifidum	0
2019	C3_1	C3	1	S15	Poa annua	0
2019	C3_1	C3	1	S16	Androsace globifera	0
2019	C3_1	C3	1	S17	Potentilla fruticosa	1
2019	C3_1	C3	1	S18	Chenopodium glaucum	0
2019	C3_1	C3	1	S19	Elymus nutans	0
2019	C3_1	C3	1	S20	Ajuga lupulina	0
2019	C3_1	C3	1	S21	Kobresia humilis	107
2019	C3_1	C3	1	S22	Sibbaldia adpressa	0
2019	C3_1	C3	1	S23	Lancea tibetica	19
2019	C3_1	C3	1	S24	Taraxacum mongolicum	0
2019	C3_1	C3	1	S25	Thalictrum alpinum	0
2019	C3_1	C3	1	S26	Aster tataricus	15
2019	C3_1	C3	1	S28	Lithospermum erythrorhizon	0
2019	C3_1	C3	1	S29	Anemone trullifolia	0
2019	C3_1	C3	1	S30	Przewalskia tangutica	0
2019	C3_1	C3	1	S32	Galium verum	0
2019	C3_1	C3	1	S33	Gentiana squarrosa	0
2019	C3_1	C3	1	S34	Silene gallica	0
2019	C3_1	C3	1	S35	Iris tectorum	0
2019	C3_1	C3	1	S36	Cnidium monnieri	0
2019	C3_1	C3	1	S37	Viola striatella	0
2019	C3_1	C3	1	S39	Astragalus arnoldii	0
2019	C3_1	C3	1	S43	Chenopodium tibeticum	0
2019	C3_1	C3	1	S44	Gentiana macrophylla	0
2019	C3_1	C3	1	S45	Stellaria arenaria	0
2019	C3_1	C3	1	S46	Lepidium apetalum	0
2019	C3_1	C3	1	S48	Draba nemorosa	0
2019	C3_2	C3	2	S1	Kobresia pygmaea	0
2019	C3_2	C3	2	S2	Carex atrofusca	0
2019	C3_2	C3	2	S3	Carex moorcroftii	0
2019	C3_2	C3	2	S4	Stipa purpurea	137
2019	C3_2	C3	2	S5	Lagotis brachystachya	14
2019	C3_2	C3	2	S6	Oxytropis ochrocephala	0
2019	C3_2	C3	2	S7	Potentilla multifida	1
2019	C3_2	C3	2	S8	Potentilla bifurca	5
2019	C3_2	C3	2	S9	Potentilla saundersiana	0
2019	C3_2	C3	2	S10	Lamiophlomis rotata	29
2019	C3_2	C3	2	S11	Saussurea stoliczkae	0
2019	C3_2	C3	2	S12	Leontopodium pusillum	0
2019	C3_2	C3	2	S13	Arenaria brevipetala	0
2019	C3_2	C3	2	S14	Trisetum bifidum	0
2019	C3_2	C3	2	S15	Poa annua	3
2019	C3_2	C3	2	S16	Androsace globifera	0
2019	C3_2	C3	2	S17	Potentilla fruticosa	0
2019	C3_2	C3	2	S18	Chenopodium glaucum	0
2019	C3_2	C3	2	S19	Elymus nutans	0
2019	C3_2	C3	2	S20	Ajuga lupulina	0
2019	C3_2	C3	2	S21	Kobresia humilis	77
2019	C3_2	C3	2	S22	Sibbaldia adpressa	0
2019	C3_2	C3	2	S23	Lancea tibetica	32
2019	C3_2	C3	2	S24	Taraxacum mongolicum	0
2019	C3_2	C3	2	S25	Thalictrum alpinum	0
2019	C3_2	C3	2	S26	Aster tataricus	4
2019	C3_2	C3	2	S28	Lithospermum erythrorhizon	0
2019	C3_2	C3	2	S29	Anemone trullifolia	0
2019	C3_2	C3	2	S30	Przewalskia tangutica	0
2019	C3_2	C3	2	S32	Galium verum	0
2019	C3_2	C3	2	S33	Gentiana squarrosa	0
2019	C3_2	C3	2	S34	Silene gallica	0
2019	C3_2	C3	2	S35	Iris tectorum	0
2019	C3_2	C3	2	S36	Cnidium monnieri	0
2019	C3_2	C3	2	S37	Viola striatella	0
2019	C3_2	C3	2	S39	Astragalus arnoldii	0
2019	C3_2	C3	2	S43	Chenopodium tibeticum	0
2019	C3_2	C3	2	S44	Gentiana macrophylla	0
2019	C3_2	C3	2	S45	Stellaria arenaria	0
2019	C3_2	C3	2	S46	Lepidium apetalum	0
2019	C3_2	C3	2	S48	Draba nemorosa	0
2019	C3_3	C3	3	S1	Kobresia pygmaea	0
2019	C3_3	C3	3	S2	Carex atrofusca	0
2019	C3_3	C3	3	S3	Carex moorcroftii	27
2019	C3_3	C3	3	S4	Stipa purpurea	91
2019	C3_3	C3	3	S5	Lagotis brachystachya	0
2019	C3_3	C3	3	S6	Oxytropis ochrocephala	0
2019	C3_3	C3	3	S7	Potentilla multifida	1
2019	C3_3	C3	3	S8	Potentilla bifurca	13
2019	C3_3	C3	3	S9	Potentilla saundersiana	0
2019	C3_3	C3	3	S10	Lamiophlomis rotata	0
2019	C3_3	C3	3	S11	Saussurea stoliczkae	0
2019	C3_3	C3	3	S12	Leontopodium pusillum	0
2019	C3_3	C3	3	S13	Arenaria brevipetala	0
2019	C3_3	C3	3	S14	Trisetum bifidum	0
2019	C3_3	C3	3	S15	Poa annua	1
2019	C3_3	C3	3	S16	Androsace globifera	0
2019	C3_3	C3	3	S17	Potentilla fruticosa	0
2019	C3_3	C3	3	S18	Chenopodium glaucum	0
2019	C3_3	C3	3	S19	Elymus nutans	0
2019	C3_3	C3	3	S20	Ajuga lupulina	0
2019	C3_3	C3	3	S21	Kobresia humilis	110
2019	C3_3	C3	3	S22	Sibbaldia adpressa	0
2019	C3_3	C3	3	S23	Lancea tibetica	53
2019	C3_3	C3	3	S24	Taraxacum mongolicum	0
2019	C3_3	C3	3	S25	Thalictrum alpinum	0
2019	C3_3	C3	3	S26	Aster tataricus	3
2019	C3_3	C3	3	S28	Lithospermum erythrorhizon	0
2019	C3_3	C3	3	S29	Anemone trullifolia	0
2019	C3_3	C3	3	S30	Przewalskia tangutica	0
2019	C3_3	C3	3	S32	Galium verum	1
2019	C3_3	C3	3	S33	Gentiana squarrosa	0
2019	C3_3	C3	3	S34	Silene gallica	0
2019	C3_3	C3	3	S35	Iris tectorum	0
2019	C3_3	C3	3	S36	Cnidium monnieri	0
2019	C3_3	C3	3	S37	Viola striatella	0
2019	C3_3	C3	3	S39	Astragalus arnoldii	0
2019	C3_3	C3	3	S43	Chenopodium tibeticum	0
2019	C3_3	C3	3	S44	Gentiana macrophylla	0
2019	C3_3	C3	3	S45	Stellaria arenaria	0
2019	C3_3	C3	3	S46	Lepidium apetalum	0
2019	C3_3	C3	3	S48	Draba nemorosa	0
2019	C3_4	C3	4	S1	Kobresia pygmaea	0
2019	C3_4	C3	4	S2	Carex atrofusca	0
2019	C3_4	C3	4	S3	Carex moorcroftii	32
2019	C3_4	C3	4	S4	Stipa purpurea	298
2019	C3_4	C3	4	S5	Lagotis brachystachya	0
2019	C3_4	C3	4	S6	Oxytropis ochrocephala	33
2019	C3_4	C3	4	S7	Potentilla multifida	4
2019	C3_4	C3	4	S8	Potentilla bifurca	32
2019	C3_4	C3	4	S9	Potentilla saundersiana	0
2019	C3_4	C3	4	S10	Lamiophlomis rotata	7
2019	C3_4	C3	4	S11	Saussurea stoliczkae	0
2019	C3_4	C3	4	S12	Leontopodium pusillum	0
2019	C3_4	C3	4	S13	Arenaria brevipetala	0
2019	C3_4	C3	4	S14	Trisetum bifidum	0
2019	C3_4	C3	4	S15	Poa annua	37
2019	C3_4	C3	4	S16	Androsace globifera	0
2019	C3_4	C3	4	S17	Potentilla fruticosa	0
2019	C3_4	C3	4	S18	Chenopodium glaucum	0
2019	C3_4	C3	4	S19	Elymus nutans	0
2019	C3_4	C3	4	S20	Ajuga lupulina	0
2019	C3_4	C3	4	S21	Kobresia humilis	104
2019	C3_4	C3	4	S22	Sibbaldia adpressa	3
2019	C3_4	C3	4	S23	Lancea tibetica	4
2019	C3_4	C3	4	S24	Taraxacum mongolicum	0
2019	C3_4	C3	4	S25	Thalictrum alpinum	0
2019	C3_4	C3	4	S26	Aster tataricus	3
2019	C3_4	C3	4	S28	Lithospermum erythrorhizon	0
2019	C3_4	C3	4	S29	Anemone trullifolia	0
2019	C3_4	C3	4	S30	Przewalskia tangutica	0
2019	C3_4	C3	4	S32	Galium verum	0
2019	C3_4	C3	4	S33	Gentiana squarrosa	0
2019	C3_4	C3	4	S34	Silene gallica	0
2019	C3_4	C3	4	S35	Iris tectorum	0
2019	C3_4	C3	4	S36	Cnidium monnieri	0
2019	C3_4	C3	4	S37	Viola striatella	0
2019	C3_4	C3	4	S39	Astragalus arnoldii	0
2019	C3_4	C3	4	S43	Chenopodium tibeticum	0
2019	C3_4	C3	4	S44	Gentiana macrophylla	0
2019	C3_4	C3	4	S45	Stellaria arenaria	0
2019	C3_4	C3	4	S46	Lepidium apetalum	0
2019	C3_4	C3	4	S48	Draba nemorosa	0
2019	C5_1	C5	1	S1	Kobresia pygmaea	352
2019	C5_1	C5	1	S2	Carex atrofusca	0
2019	C5_1	C5	1	S3	Carex moorcroftii	1
2019	C5_1	C5	1	S4	Stipa purpurea	0
2019	C5_1	C5	1	S5	Lagotis brachystachya	2
2019	C5_1	C5	1	S6	Oxytropis ochrocephala	172
2019	C5_1	C5	1	S7	Potentilla multifida	6
2019	C5_1	C5	1	S8	Potentilla bifurca	4
2019	C5_1	C5	1	S9	Potentilla saundersiana	18
2019	C5_1	C5	1	S10	Lamiophlomis rotata	6
2019	C5_1	C5	1	S11	Saussurea stoliczkae	0
2019	C5_1	C5	1	S12	Leontopodium pusillum	0
2019	C5_1	C5	1	S13	Arenaria brevipetala	0
2019	C5_1	C5	1	S14	Trisetum bifidum	0
2019	C5_1	C5	1	S15	Poa annua	2
2019	C5_1	C5	1	S16	Androsace globifera	0
2019	C5_1	C5	1	S17	Potentilla fruticosa	0
2019	C5_1	C5	1	S18	Chenopodium glaucum	0
2019	C5_1	C5	1	S19	Elymus nutans	0
2019	C5_1	C5	1	S20	Ajuga lupulina	0
2019	C5_1	C5	1	S21	Kobresia humilis	0
2019	C5_1	C5	1	S22	Sibbaldia adpressa	0
2019	C5_1	C5	1	S23	Lancea tibetica	71
2019	C5_1	C5	1	S24	Taraxacum mongolicum	0
2019	C5_1	C5	1	S25	Thalictrum alpinum	0
2019	C5_1	C5	1	S26	Aster tataricus	14
2019	C5_1	C5	1	S28	Lithospermum erythrorhizon	0
2019	C5_1	C5	1	S29	Anemone trullifolia	0
2019	C5_1	C5	1	S30	Przewalskia tangutica	0
2019	C5_1	C5	1	S32	Galium verum	1
2019	C5_1	C5	1	S33	Gentiana squarrosa	0
2019	C5_1	C5	1	S34	Silene gallica	0
2019	C5_1	C5	1	S35	Iris tectorum	0
2019	C5_1	C5	1	S36	Cnidium monnieri	0
2019	C5_1	C5	1	S37	Viola striatella	0
2019	C5_1	C5	1	S39	Astragalus arnoldii	0
2019	C5_1	C5	1	S43	Chenopodium tibeticum	0
2019	C5_1	C5	1	S44	Gentiana macrophylla	0
2019	C5_1	C5	1	S45	Stellaria arenaria	0
2019	C5_1	C5	1	S46	Lepidium apetalum	0
2019	C5_1	C5	1	S48	Draba nemorosa	0
2019	C5_2	C5	2	S1	Kobresia pygmaea	299
2019	C5_2	C5	2	S2	Carex atrofusca	10
2019	C5_2	C5	2	S3	Carex moorcroftii	3
2019	C5_2	C5	2	S4	Stipa purpurea	0
2019	C5_2	C5	2	S5	Lagotis brachystachya	7
2019	C5_2	C5	2	S6	Oxytropis ochrocephala	0
2019	C5_2	C5	2	S7	Potentilla multifida	13
2019	C5_2	C5	2	S8	Potentilla bifurca	2
2019	C5_2	C5	2	S9	Potentilla saundersiana	15
2019	C5_2	C5	2	S10	Lamiophlomis rotata	10
2019	C5_2	C5	2	S11	Saussurea stoliczkae	0
2019	C5_2	C5	2	S12	Leontopodium pusillum	0
2019	C5_2	C5	2	S13	Arenaria brevipetala	0
2019	C5_2	C5	2	S14	Trisetum bifidum	0
2019	C5_2	C5	2	S15	Poa annua	10
2019	C5_2	C5	2	S16	Androsace globifera	0
2019	C5_2	C5	2	S17	Potentilla fruticosa	0
2019	C5_2	C5	2	S18	Chenopodium glaucum	1
2019	C5_2	C5	2	S19	Elymus nutans	0
2019	C5_2	C5	2	S20	Ajuga lupulina	1
2019	C5_2	C5	2	S21	Kobresia humilis	0
2019	C5_2	C5	2	S22	Sibbaldia adpressa	0
2019	C5_2	C5	2	S23	Lancea tibetica	5
2019	C5_2	C5	2	S24	Taraxacum mongolicum	0
2019	C5_2	C5	2	S25	Thalictrum alpinum	1
2019	C5_2	C5	2	S26	Aster tataricus	28
2019	C5_2	C5	2	S28	Lithospermum erythrorhizon	0
2019	C5_2	C5	2	S29	Anemone trullifolia	0
2019	C5_2	C5	2	S30	Przewalskia tangutica	0
2019	C5_2	C5	2	S32	Galium verum	1
2019	C5_2	C5	2	S33	Gentiana squarrosa	0
2019	C5_2	C5	2	S34	Silene gallica	1
2019	C5_2	C5	2	S35	Iris tectorum	0
2019	C5_2	C5	2	S36	Cnidium monnieri	0
2019	C5_2	C5	2	S37	Viola striatella	0
2019	C5_2	C5	2	S39	Astragalus arnoldii	0
2019	C5_2	C5	2	S43	Chenopodium tibeticum	2
2019	C5_2	C5	2	S44	Gentiana macrophylla	0
2019	C5_2	C5	2	S45	Stellaria arenaria	0
2019	C5_2	C5	2	S46	Lepidium apetalum	0
2019	C5_2	C5	2	S48	Draba nemorosa	0
2019	C5_3	C5	3	S1	Kobresia pygmaea	272
2019	C5_3	C5	3	S2	Carex atrofusca	1
2019	C5_3	C5	3	S3	Carex moorcroftii	23
2019	C5_3	C5	3	S4	Stipa purpurea	0
2019	C5_3	C5	3	S5	Lagotis brachystachya	2
2019	C5_3	C5	3	S6	Oxytropis ochrocephala	111
2019	C5_3	C5	3	S7	Potentilla multifida	4
2019	C5_3	C5	3	S8	Potentilla bifurca	31
2019	C5_3	C5	3	S9	Potentilla saundersiana	7
2019	C5_3	C5	3	S10	Lamiophlomis rotata	0
2019	C5_3	C5	3	S11	Saussurea stoliczkae	0
2019	C5_3	C5	3	S12	Leontopodium pusillum	0
2019	C5_3	C5	3	S13	Arenaria brevipetala	0
2019	C5_3	C5	3	S14	Trisetum bifidum	0
2019	C5_3	C5	3	S15	Poa annua	2
2019	C5_3	C5	3	S16	Androsace globifera	0
2019	C5_3	C5	3	S17	Potentilla fruticosa	0
2019	C5_3	C5	3	S18	Chenopodium glaucum	0
2019	C5_3	C5	3	S19	Elymus nutans	0
2019	C5_3	C5	3	S20	Ajuga lupulina	0
2019	C5_3	C5	3	S21	Kobresia humilis	0
2019	C5_3	C5	3	S22	Sibbaldia adpressa	0
2019	C5_3	C5	3	S23	Lancea tibetica	1
2019	C5_3	C5	3	S24	Taraxacum mongolicum	2
2019	C5_3	C5	3	S25	Thalictrum alpinum	0
2019	C5_3	C5	3	S26	Aster tataricus	33
2019	C5_3	C5	3	S28	Lithospermum erythrorhizon	0
2019	C5_3	C5	3	S29	Anemone trullifolia	0
2019	C5_3	C5	3	S30	Przewalskia tangutica	0
2019	C5_3	C5	3	S32	Galium verum	0
2019	C5_3	C5	3	S33	Gentiana squarrosa	0
2019	C5_3	C5	3	S34	Silene gallica	0
2019	C5_3	C5	3	S35	Iris tectorum	0
2019	C5_3	C5	3	S36	Cnidium monnieri	0
2019	C5_3	C5	3	S37	Viola striatella	0
2019	C5_3	C5	3	S39	Astragalus arnoldii	0
2019	C5_3	C5	3	S43	Chenopodium tibeticum	0
2019	C5_3	C5	3	S44	Gentiana macrophylla	0
2019	C5_3	C5	3	S45	Stellaria arenaria	0
2019	C5_3	C5	3	S46	Lepidium apetalum	0
2019	C5_3	C5	3	S48	Draba nemorosa	0
2019	C5_4	C5	4	S1	Kobresia pygmaea	375
2019	C5_4	C5	4	S2	Carex atrofusca	9
2019	C5_4	C5	4	S3	Carex moorcroftii	4
2019	C5_4	C5	4	S4	Stipa purpurea	0
2019	C5_4	C5	4	S5	Lagotis brachystachya	43
2019	C5_4	C5	4	S6	Oxytropis ochrocephala	1
2019	C5_4	C5	4	S7	Potentilla multifida	0
2019	C5_4	C5	4	S8	Potentilla bifurca	25
2019	C5_4	C5	4	S9	Potentilla saundersiana	15
2019	C5_4	C5	4	S10	Lamiophlomis rotata	0
2019	C5_4	C5	4	S11	Saussurea stoliczkae	1
2019	C5_4	C5	4	S12	Leontopodium pusillum	0
2019	C5_4	C5	4	S13	Arenaria brevipetala	0
2019	C5_4	C5	4	S14	Trisetum bifidum	0
2019	C5_4	C5	4	S15	Poa annua	12
2019	C5_4	C5	4	S16	Androsace globifera	0
2019	C5_4	C5	4	S17	Potentilla fruticosa	0
2019	C5_4	C5	4	S18	Chenopodium glaucum	0
2019	C5_4	C5	4	S19	Elymus nutans	2
2019	C5_4	C5	4	S20	Ajuga lupulina	0
2019	C5_4	C5	4	S21	Kobresia humilis	0
2019	C5_4	C5	4	S22	Sibbaldia adpressa	0
2019	C5_4	C5	4	S23	Lancea tibetica	3
2019	C5_4	C5	4	S24	Taraxacum mongolicum	1
2019	C5_4	C5	4	S25	Thalictrum alpinum	0
2019	C5_4	C5	4	S26	Aster tataricus	8
2019	C5_4	C5	4	S28	Lithospermum erythrorhizon	0
2019	C5_4	C5	4	S29	Anemone trullifolia	0
2019	C5_4	C5	4	S30	Przewalskia tangutica	0
2019	C5_4	C5	4	S32	Galium verum	0
2019	C5_4	C5	4	S33	Gentiana squarrosa	0
2019	C5_4	C5	4	S34	Silene gallica	0
2019	C5_4	C5	4	S35	Iris tectorum	0
2019	C5_4	C5	4	S36	Cnidium monnieri	0
2019	C5_4	C5	4	S37	Viola striatella	1
2019	C5_4	C5	4	S39	Astragalus arnoldii	0
2019	C5_4	C5	4	S43	Chenopodium tibeticum	0
2019	C5_4	C5	4	S44	Gentiana macrophylla	0
2019	C5_4	C5	4	S45	Stellaria arenaria	0
2019	C5_4	C5	4	S46	Lepidium apetalum	0
2019	C5_4	C5	4	S48	Draba nemorosa	0
2019	C6_1	C6	1	S1	Kobresia pygmaea	302
2019	C6_1	C6	1	S2	Carex atrofusca	0
2019	C6_1	C6	1	S3	Carex moorcroftii	7
2019	C6_1	C6	1	S4	Stipa purpurea	86
2019	C6_1	C6	1	S5	Lagotis brachystachya	15
2019	C6_1	C6	1	S6	Oxytropis ochrocephala	0
2019	C6_1	C6	1	S7	Potentilla multifida	0
2019	C6_1	C6	1	S8	Potentilla bifurca	7
2019	C6_1	C6	1	S9	Potentilla saundersiana	0
2019	C6_1	C6	1	S10	Lamiophlomis rotata	23
2019	C6_1	C6	1	S11	Saussurea stoliczkae	0
2019	C6_1	C6	1	S12	Leontopodium pusillum	1
2019	C6_1	C6	1	S13	Arenaria brevipetala	0
2019	C6_1	C6	1	S14	Trisetum bifidum	0
2019	C6_1	C6	1	S15	Poa annua	23
2019	C6_1	C6	1	S16	Androsace globifera	0
2019	C6_1	C6	1	S17	Potentilla fruticosa	0
2019	C6_1	C6	1	S18	Chenopodium glaucum	0
2019	C6_1	C6	1	S19	Elymus nutans	0
2019	C6_1	C6	1	S20	Ajuga lupulina	0
2019	C6_1	C6	1	S21	Kobresia humilis	0
2019	C6_1	C6	1	S22	Sibbaldia adpressa	0
2019	C6_1	C6	1	S23	Lancea tibetica	1
2019	C6_1	C6	1	S24	Taraxacum mongolicum	3
2019	C6_1	C6	1	S25	Thalictrum alpinum	10
2019	C6_1	C6	1	S26	Aster tataricus	13
2019	C6_1	C6	1	S28	Lithospermum erythrorhizon	0
2019	C6_1	C6	1	S29	Anemone trullifolia	0
2019	C6_1	C6	1	S30	Przewalskia tangutica	0
2019	C6_1	C6	1	S32	Galium verum	0
2019	C6_1	C6	1	S33	Gentiana squarrosa	0
2019	C6_1	C6	1	S34	Silene gallica	0
2019	C6_1	C6	1	S35	Iris tectorum	0
2019	C6_1	C6	1	S36	Cnidium monnieri	0
2019	C6_1	C6	1	S37	Viola striatella	2
2019	C6_1	C6	1	S39	Astragalus arnoldii	0
2019	C6_1	C6	1	S43	Chenopodium tibeticum	1
2019	C6_1	C6	1	S44	Gentiana macrophylla	0
2019	C6_1	C6	1	S45	Stellaria arenaria	0
2019	C6_1	C6	1	S46	Lepidium apetalum	0
2019	C6_1	C6	1	S48	Draba nemorosa	0
2019	C6_2	C6	2	S1	Kobresia pygmaea	268
2019	C6_2	C6	2	S2	Carex atrofusca	0
2019	C6_2	C6	2	S3	Carex moorcroftii	4
2019	C6_2	C6	2	S4	Stipa purpurea	143
2019	C6_2	C6	2	S5	Lagotis brachystachya	0
2019	C6_2	C6	2	S6	Oxytropis ochrocephala	0
2019	C6_2	C6	2	S7	Potentilla multifida	0
2019	C6_2	C6	2	S8	Potentilla bifurca	4
2019	C6_2	C6	2	S9	Potentilla saundersiana	0
2019	C6_2	C6	2	S10	Lamiophlomis rotata	28
2019	C6_2	C6	2	S11	Saussurea stoliczkae	0
2019	C6_2	C6	2	S12	Leontopodium pusillum	0
2019	C6_2	C6	2	S13	Arenaria brevipetala	0
2019	C6_2	C6	2	S14	Trisetum bifidum	0
2019	C6_2	C6	2	S15	Poa annua	0
2019	C6_2	C6	2	S16	Androsace globifera	0
2019	C6_2	C6	2	S17	Potentilla fruticosa	0
2019	C6_2	C6	2	S18	Chenopodium glaucum	0
2019	C6_2	C6	2	S19	Elymus nutans	0
2019	C6_2	C6	2	S20	Ajuga lupulina	0
2019	C6_2	C6	2	S21	Kobresia humilis	0
2019	C6_2	C6	2	S22	Sibbaldia adpressa	0
2019	C6_2	C6	2	S23	Lancea tibetica	29
2019	C6_2	C6	2	S24	Taraxacum mongolicum	0
2019	C6_2	C6	2	S25	Thalictrum alpinum	1
2019	C6_2	C6	2	S26	Aster tataricus	1
2019	C6_2	C6	2	S28	Lithospermum erythrorhizon	0
2019	C6_2	C6	2	S29	Anemone trullifolia	0
2019	C6_2	C6	2	S30	Przewalskia tangutica	0
2019	C6_2	C6	2	S32	Galium verum	0
2019	C6_2	C6	2	S33	Gentiana squarrosa	0
2019	C6_2	C6	2	S34	Silene gallica	0
2019	C6_2	C6	2	S35	Iris tectorum	0
2019	C6_2	C6	2	S36	Cnidium monnieri	0
2019	C6_2	C6	2	S37	Viola striatella	0
2019	C6_2	C6	2	S39	Astragalus arnoldii	0
2019	C6_2	C6	2	S43	Chenopodium tibeticum	0
2019	C6_2	C6	2	S44	Gentiana macrophylla	0
2019	C6_2	C6	2	S45	Stellaria arenaria	0
2019	C6_2	C6	2	S46	Lepidium apetalum	0
2019	C6_2	C6	2	S48	Draba nemorosa	0
2019	C6_3	C6	3	S1	Kobresia pygmaea	128
2019	C6_3	C6	3	S2	Carex atrofusca	0
2019	C6_3	C6	3	S3	Carex moorcroftii	11
2019	C6_3	C6	3	S4	Stipa purpurea	383
2019	C6_3	C6	3	S5	Lagotis brachystachya	0
2019	C6_3	C6	3	S6	Oxytropis ochrocephala	0
2019	C6_3	C6	3	S7	Potentilla multifida	6
2019	C6_3	C6	3	S8	Potentilla bifurca	22
2019	C6_3	C6	3	S9	Potentilla saundersiana	0
2019	C6_3	C6	3	S10	Lamiophlomis rotata	0
2019	C6_3	C6	3	S11	Saussurea stoliczkae	0
2019	C6_3	C6	3	S12	Leontopodium pusillum	0
2019	C6_3	C6	3	S13	Arenaria brevipetala	0
2019	C6_3	C6	3	S14	Trisetum bifidum	0
2019	C6_3	C6	3	S15	Poa annua	0
2019	C6_3	C6	3	S16	Androsace globifera	0
2019	C6_3	C6	3	S17	Potentilla fruticosa	0
2019	C6_3	C6	3	S18	Chenopodium glaucum	0
2019	C6_3	C6	3	S19	Elymus nutans	0
2019	C6_3	C6	3	S20	Ajuga lupulina	0
2019	C6_3	C6	3	S21	Kobresia humilis	0
2019	C6_3	C6	3	S22	Sibbaldia adpressa	0
2019	C6_3	C6	3	S23	Lancea tibetica	28
2019	C6_3	C6	3	S24	Taraxacum mongolicum	0
2019	C6_3	C6	3	S25	Thalictrum alpinum	0
2019	C6_3	C6	3	S26	Aster tataricus	15
2019	C6_3	C6	3	S28	Lithospermum erythrorhizon	0
2019	C6_3	C6	3	S29	Anemone trullifolia	0
2019	C6_3	C6	3	S30	Przewalskia tangutica	0
2019	C6_3	C6	3	S32	Galium verum	0
2019	C6_3	C6	3	S33	Gentiana squarrosa	0
2019	C6_3	C6	3	S34	Silene gallica	0
2019	C6_3	C6	3	S35	Iris tectorum	0
2019	C6_3	C6	3	S36	Cnidium monnieri	0
2019	C6_3	C6	3	S37	Viola striatella	0
2019	C6_3	C6	3	S39	Astragalus arnoldii	0
2019	C6_3	C6	3	S43	Chenopodium tibeticum	0
2019	C6_3	C6	3	S44	Gentiana macrophylla	0
2019	C6_3	C6	3	S45	Stellaria arenaria	0
2019	C6_3	C6	3	S46	Lepidium apetalum	0
2019	C6_3	C6	3	S48	Draba nemorosa	0
2019	C6_4	C6	4	S1	Kobresia pygmaea	179
2019	C6_4	C6	4	S2	Carex atrofusca	0
2019	C6_4	C6	4	S3	Carex moorcroftii	14
2019	C6_4	C6	4	S4	Stipa purpurea	213
2019	C6_4	C6	4	S5	Lagotis brachystachya	1
2019	C6_4	C6	4	S6	Oxytropis ochrocephala	38
2019	C6_4	C6	4	S7	Potentilla multifida	5
2019	C6_4	C6	4	S8	Potentilla bifurca	26
2019	C6_4	C6	4	S9	Potentilla saundersiana	0
2019	C6_4	C6	4	S10	Lamiophlomis rotata	7
2019	C6_4	C6	4	S11	Saussurea stoliczkae	0
2019	C6_4	C6	4	S12	Leontopodium pusillum	0
2019	C6_4	C6	4	S13	Arenaria brevipetala	0
2019	C6_4	C6	4	S14	Trisetum bifidum	0
2019	C6_4	C6	4	S15	Poa annua	0
2019	C6_4	C6	4	S16	Androsace globifera	0
2019	C6_4	C6	4	S17	Potentilla fruticosa	0
2019	C6_4	C6	4	S18	Chenopodium glaucum	0
2019	C6_4	C6	4	S19	Elymus nutans	0
2019	C6_4	C6	4	S20	Ajuga lupulina	0
2019	C6_4	C6	4	S21	Kobresia humilis	0
2019	C6_4	C6	4	S22	Sibbaldia adpressa	3
2019	C6_4	C6	4	S23	Lancea tibetica	6
2019	C6_4	C6	4	S24	Taraxacum mongolicum	1
2019	C6_4	C6	4	S25	Thalictrum alpinum	28
2019	C6_4	C6	4	S26	Aster tataricus	3
2019	C6_4	C6	4	S28	Lithospermum erythrorhizon	0
2019	C6_4	C6	4	S29	Anemone trullifolia	0
2019	C6_4	C6	4	S30	Przewalskia tangutica	0
2019	C6_4	C6	4	S32	Galium verum	0
2019	C6_4	C6	4	S33	Gentiana squarrosa	0
2019	C6_4	C6	4	S34	Silene gallica	0
2019	C6_4	C6	4	S35	Iris tectorum	0
2019	C6_4	C6	4	S36	Cnidium monnieri	0
2019	C6_4	C6	4	S37	Viola striatella	0
2019	C6_4	C6	4	S39	Astragalus arnoldii	0
2019	C6_4	C6	4	S43	Chenopodium tibeticum	0
2019	C6_4	C6	4	S44	Gentiana macrophylla	0
2019	C6_4	C6	4	S45	Stellaria arenaria	0
2019	C6_4	C6	4	S46	Lepidium apetalum	0
2019	C6_4	C6	4	S48	Draba nemorosa	0
2019	C8_1	C8	1	S1	Kobresia pygmaea	301
2019	C8_1	C8	1	S2	Carex atrofusca	0
2019	C8_1	C8	1	S3	Carex moorcroftii	1
2019	C8_1	C8	1	S4	Stipa purpurea	0
2019	C8_1	C8	1	S5	Lagotis brachystachya	38
2019	C8_1	C8	1	S6	Oxytropis ochrocephala	0
2019	C8_1	C8	1	S7	Potentilla multifida	0
2019	C8_1	C8	1	S8	Potentilla bifurca	15
2019	C8_1	C8	1	S9	Potentilla saundersiana	0
2019	C8_1	C8	1	S10	Lamiophlomis rotata	15
2019	C8_1	C8	1	S11	Saussurea stoliczkae	0
2019	C8_1	C8	1	S12	Leontopodium pusillum	0
2019	C8_1	C8	1	S13	Arenaria brevipetala	0
2019	C8_1	C8	1	S14	Trisetum bifidum	0
2019	C8_1	C8	1	S15	Poa annua	0
2019	C8_1	C8	1	S16	Androsace globifera	3
2019	C8_1	C8	1	S17	Potentilla fruticosa	0
2019	C8_1	C8	1	S18	Chenopodium glaucum	0
2019	C8_1	C8	1	S19	Elymus nutans	0
2019	C8_1	C8	1	S20	Ajuga lupulina	0
2019	C8_1	C8	1	S21	Kobresia humilis	66
2019	C8_1	C8	1	S22	Sibbaldia adpressa	0
2019	C8_1	C8	1	S23	Lancea tibetica	23
2019	C8_1	C8	1	S24	Taraxacum mongolicum	0
2019	C8_1	C8	1	S25	Thalictrum alpinum	2
2019	C8_1	C8	1	S26	Aster tataricus	0
2019	C8_1	C8	1	S28	Lithospermum erythrorhizon	0
2019	C8_1	C8	1	S29	Anemone trullifolia	0
2019	C8_1	C8	1	S30	Przewalskia tangutica	0
2019	C8_1	C8	1	S32	Galium verum	1
2019	C8_1	C8	1	S33	Gentiana squarrosa	0
2019	C8_1	C8	1	S34	Silene gallica	0
2019	C8_1	C8	1	S35	Iris tectorum	0
2019	C8_1	C8	1	S36	Cnidium monnieri	0
2019	C8_1	C8	1	S37	Viola striatella	0
2019	C8_1	C8	1	S39	Astragalus arnoldii	0
2019	C8_1	C8	1	S43	Chenopodium tibeticum	0
2019	C8_1	C8	1	S44	Gentiana macrophylla	0
2019	C8_1	C8	1	S45	Stellaria arenaria	0
2019	C8_1	C8	1	S46	Lepidium apetalum	0
2019	C8_1	C8	1	S48	Draba nemorosa	0
2019	C8_2	C8	2	S1	Kobresia pygmaea	275
2019	C8_2	C8	2	S2	Carex atrofusca	0
2019	C8_2	C8	2	S3	Carex moorcroftii	2
2019	C8_2	C8	2	S4	Stipa purpurea	0
2019	C8_2	C8	2	S5	Lagotis brachystachya	9
2019	C8_2	C8	2	S6	Oxytropis ochrocephala	2
2019	C8_2	C8	2	S7	Potentilla multifida	0
2019	C8_2	C8	2	S8	Potentilla bifurca	16
2019	C8_2	C8	2	S9	Potentilla saundersiana	0
2019	C8_2	C8	2	S10	Lamiophlomis rotata	15
2019	C8_2	C8	2	S11	Saussurea stoliczkae	0
2019	C8_2	C8	2	S12	Leontopodium pusillum	0
2019	C8_2	C8	2	S13	Arenaria brevipetala	0
2019	C8_2	C8	2	S14	Trisetum bifidum	0
2019	C8_2	C8	2	S15	Poa annua	1
2019	C8_2	C8	2	S16	Androsace globifera	0
2019	C8_2	C8	2	S17	Potentilla fruticosa	0
2019	C8_2	C8	2	S18	Chenopodium glaucum	0
2019	C8_2	C8	2	S19	Elymus nutans	0
2019	C8_2	C8	2	S20	Ajuga lupulina	0
2019	C8_2	C8	2	S21	Kobresia humilis	111
2019	C8_2	C8	2	S22	Sibbaldia adpressa	0
2019	C8_2	C8	2	S23	Lancea tibetica	76
2019	C8_2	C8	2	S24	Taraxacum mongolicum	3
2019	C8_2	C8	2	S25	Thalictrum alpinum	0
2019	C8_2	C8	2	S26	Aster tataricus	21
2019	C8_2	C8	2	S28	Lithospermum erythrorhizon	0
2019	C8_2	C8	2	S29	Anemone trullifolia	0
2019	C8_2	C8	2	S30	Przewalskia tangutica	0
2019	C8_2	C8	2	S32	Galium verum	1
2019	C8_2	C8	2	S33	Gentiana squarrosa	0
2019	C8_2	C8	2	S34	Silene gallica	0
2019	C8_2	C8	2	S35	Iris tectorum	0
2019	C8_2	C8	2	S36	Cnidium monnieri	0
2019	C8_2	C8	2	S37	Viola striatella	1
2019	C8_2	C8	2	S39	Astragalus arnoldii	0
2019	C8_2	C8	2	S43	Chenopodium tibeticum	1
2019	C8_2	C8	2	S44	Gentiana macrophylla	0
2019	C8_2	C8	2	S45	Stellaria arenaria	0
2019	C8_2	C8	2	S46	Lepidium apetalum	0
2019	C8_2	C8	2	S48	Draba nemorosa	0
2019	C8_3	C8	3	S1	Kobresia pygmaea	318
2019	C8_3	C8	3	S2	Carex atrofusca	0
2019	C8_3	C8	3	S3	Carex moorcroftii	0
2019	C8_3	C8	3	S4	Stipa purpurea	0
2019	C8_3	C8	3	S5	Lagotis brachystachya	7
2019	C8_3	C8	3	S6	Oxytropis ochrocephala	1
2019	C8_3	C8	3	S7	Potentilla multifida	0
2019	C8_3	C8	3	S8	Potentilla bifurca	17
2019	C8_3	C8	3	S9	Potentilla saundersiana	0
2019	C8_3	C8	3	S10	Lamiophlomis rotata	13
2019	C8_3	C8	3	S11	Saussurea stoliczkae	0
2019	C8_3	C8	3	S12	Leontopodium pusillum	0
2019	C8_3	C8	3	S13	Arenaria brevipetala	0
2019	C8_3	C8	3	S14	Trisetum bifidum	0
2019	C8_3	C8	3	S15	Poa annua	1
2019	C8_3	C8	3	S16	Androsace globifera	0
2019	C8_3	C8	3	S17	Potentilla fruticosa	0
2019	C8_3	C8	3	S18	Chenopodium glaucum	0
2019	C8_3	C8	3	S19	Elymus nutans	0
2019	C8_3	C8	3	S20	Ajuga lupulina	0
2019	C8_3	C8	3	S21	Kobresia humilis	55
2019	C8_3	C8	3	S22	Sibbaldia adpressa	0
2019	C8_3	C8	3	S23	Lancea tibetica	12
2019	C8_3	C8	3	S24	Taraxacum mongolicum	1
2019	C8_3	C8	3	S25	Thalictrum alpinum	3
2019	C8_3	C8	3	S26	Aster tataricus	40
2019	C8_3	C8	3	S28	Lithospermum erythrorhizon	0
2019	C8_3	C8	3	S29	Anemone trullifolia	0
2019	C8_3	C8	3	S30	Przewalskia tangutica	0
2019	C8_3	C8	3	S32	Galium verum	4
2019	C8_3	C8	3	S33	Gentiana squarrosa	0
2019	C8_3	C8	3	S34	Silene gallica	0
2019	C8_3	C8	3	S35	Iris tectorum	0
2019	C8_3	C8	3	S36	Cnidium monnieri	0
2019	C8_3	C8	3	S37	Viola striatella	1
2019	C8_3	C8	3	S39	Astragalus arnoldii	0
2019	C8_3	C8	3	S43	Chenopodium tibeticum	1
2019	C8_3	C8	3	S44	Gentiana macrophylla	0
2019	C8_3	C8	3	S45	Stellaria arenaria	0
2019	C8_3	C8	3	S46	Lepidium apetalum	0
2019	C8_3	C8	3	S48	Draba nemorosa	0
2019	C8_4	C8	4	S1	Kobresia pygmaea	329
2019	C8_4	C8	4	S2	Carex atrofusca	1
2019	C8_4	C8	4	S3	Carex moorcroftii	7
2019	C8_4	C8	4	S4	Stipa purpurea	0
2019	C8_4	C8	4	S5	Lagotis brachystachya	0
2019	C8_4	C8	4	S6	Oxytropis ochrocephala	8
2019	C8_4	C8	4	S7	Potentilla multifida	1
2019	C8_4	C8	4	S8	Potentilla bifurca	6
2019	C8_4	C8	4	S9	Potentilla saundersiana	0
2019	C8_4	C8	4	S10	Lamiophlomis rotata	0
2019	C8_4	C8	4	S11	Saussurea stoliczkae	0
2019	C8_4	C8	4	S12	Leontopodium pusillum	0
2019	C8_4	C8	4	S13	Arenaria brevipetala	0
2019	C8_4	C8	4	S14	Trisetum bifidum	0
2019	C8_4	C8	4	S15	Poa annua	5
2019	C8_4	C8	4	S16	Androsace globifera	0
2019	C8_4	C8	4	S17	Potentilla fruticosa	0
2019	C8_4	C8	4	S18	Chenopodium glaucum	0
2019	C8_4	C8	4	S19	Elymus nutans	0
2019	C8_4	C8	4	S20	Ajuga lupulina	0
2019	C8_4	C8	4	S21	Kobresia humilis	130
2019	C8_4	C8	4	S22	Sibbaldia adpressa	0
2019	C8_4	C8	4	S23	Lancea tibetica	31
2019	C8_4	C8	4	S24	Taraxacum mongolicum	0
2019	C8_4	C8	4	S25	Thalictrum alpinum	1
2019	C8_4	C8	4	S26	Aster tataricus	1
2019	C8_4	C8	4	S28	Lithospermum erythrorhizon	0
2019	C8_4	C8	4	S29	Anemone trullifolia	0
2019	C8_4	C8	4	S30	Przewalskia tangutica	0
2019	C8_4	C8	4	S32	Galium verum	0
2019	C8_4	C8	4	S33	Gentiana squarrosa	0
2019	C8_4	C8	4	S34	Silene gallica	0
2019	C8_4	C8	4	S35	Iris tectorum	0
2019	C8_4	C8	4	S36	Cnidium monnieri	0
2019	C8_4	C8	4	S37	Viola striatella	0
2019	C8_4	C8	4	S39	Astragalus arnoldii	0
2019	C8_4	C8	4	S43	Chenopodium tibeticum	0
2019	C8_4	C8	4	S44	Gentiana macrophylla	0
2019	C8_4	C8	4	S45	Stellaria arenaria	0
2019	C8_4	C8	4	S46	Lepidium apetalum	0
2019	C8_4	C8	4	S48	Draba nemorosa	0
2019	D1_1	D1	1	S1	Kobresia pygmaea	0
2019	D1_1	D1	1	S2	Carex atrofusca	0
2019	D1_1	D1	1	S3	Carex moorcroftii	12
2019	D1_1	D1	1	S4	Stipa purpurea	0
2019	D1_1	D1	1	S5	Lagotis brachystachya	14
2019	D1_1	D1	1	S6	Oxytropis ochrocephala	48
2019	D1_1	D1	1	S7	Potentilla multifida	1
2019	D1_1	D1	1	S8	Potentilla bifurca	1
2019	D1_1	D1	1	S9	Potentilla saundersiana	21
2019	D1_1	D1	1	S10	Lamiophlomis rotata	9
2019	D1_1	D1	1	S11	Saussurea stoliczkae	0
2019	D1_1	D1	1	S12	Leontopodium pusillum	0
2019	D1_1	D1	1	S13	Arenaria brevipetala	0
2019	D1_1	D1	1	S14	Trisetum bifidum	0
2019	D1_1	D1	1	S15	Poa annua	0
2019	D1_1	D1	1	S16	Androsace globifera	0
2019	D1_1	D1	1	S17	Potentilla fruticosa	0
2019	D1_1	D1	1	S18	Chenopodium glaucum	0
2019	D1_1	D1	1	S19	Elymus nutans	0
2019	D1_1	D1	1	S20	Ajuga lupulina	0
2019	D1_1	D1	1	S21	Kobresia humilis	0
2019	D1_1	D1	1	S22	Sibbaldia adpressa	0
2019	D1_1	D1	1	S23	Lancea tibetica	42
2019	D1_1	D1	1	S24	Taraxacum mongolicum	0
2019	D1_1	D1	1	S25	Thalictrum alpinum	0
2019	D1_1	D1	1	S26	Aster tataricus	1
2019	D1_1	D1	1	S28	Lithospermum erythrorhizon	0
2019	D1_1	D1	1	S29	Anemone trullifolia	0
2019	D1_1	D1	1	S30	Przewalskia tangutica	0
2019	D1_1	D1	1	S32	Galium verum	0
2019	D1_1	D1	1	S33	Gentiana squarrosa	0
2019	D1_1	D1	1	S34	Silene gallica	0
2019	D1_1	D1	1	S35	Iris tectorum	0
2019	D1_1	D1	1	S36	Cnidium monnieri	0
2019	D1_1	D1	1	S37	Viola striatella	0
2019	D1_1	D1	1	S39	Astragalus arnoldii	0
2019	D1_1	D1	1	S43	Chenopodium tibeticum	0
2019	D1_1	D1	1	S44	Gentiana macrophylla	0
2019	D1_1	D1	1	S45	Stellaria arenaria	0
2019	D1_1	D1	1	S46	Lepidium apetalum	0
2019	D1_1	D1	1	S48	Draba nemorosa	0
2019	D1_2	D1	2	S1	Kobresia pygmaea	0
2019	D1_2	D1	2	S2	Carex atrofusca	0
2019	D1_2	D1	2	S3	Carex moorcroftii	0
2019	D1_2	D1	2	S4	Stipa purpurea	0
2019	D1_2	D1	2	S5	Lagotis brachystachya	15
2019	D1_2	D1	2	S6	Oxytropis ochrocephala	0
2019	D1_2	D1	2	S7	Potentilla multifida	1
2019	D1_2	D1	2	S8	Potentilla bifurca	9
2019	D1_2	D1	2	S9	Potentilla saundersiana	8
2019	D1_2	D1	2	S10	Lamiophlomis rotata	0
2019	D1_2	D1	2	S11	Saussurea stoliczkae	0
2019	D1_2	D1	2	S12	Leontopodium pusillum	0
2019	D1_2	D1	2	S13	Arenaria brevipetala	0
2019	D1_2	D1	2	S14	Trisetum bifidum	0
2019	D1_2	D1	2	S15	Poa annua	0
2019	D1_2	D1	2	S16	Androsace globifera	0
2019	D1_2	D1	2	S17	Potentilla fruticosa	0
2019	D1_2	D1	2	S18	Chenopodium glaucum	0
2019	D1_2	D1	2	S19	Elymus nutans	0
2019	D1_2	D1	2	S20	Ajuga lupulina	0
2019	D1_2	D1	2	S21	Kobresia humilis	0
2019	D1_2	D1	2	S22	Sibbaldia adpressa	0
2019	D1_2	D1	2	S23	Lancea tibetica	4
2019	D1_2	D1	2	S24	Taraxacum mongolicum	0
2019	D1_2	D1	2	S25	Thalictrum alpinum	0
2019	D1_2	D1	2	S26	Aster tataricus	10
2019	D1_2	D1	2	S28	Lithospermum erythrorhizon	0
2019	D1_2	D1	2	S29	Anemone trullifolia	0
2019	D1_2	D1	2	S30	Przewalskia tangutica	0
2019	D1_2	D1	2	S32	Galium verum	0
2019	D1_2	D1	2	S33	Gentiana squarrosa	0
2019	D1_2	D1	2	S34	Silene gallica	0
2019	D1_2	D1	2	S35	Iris tectorum	0
2019	D1_2	D1	2	S36	Cnidium monnieri	0
2019	D1_2	D1	2	S37	Viola striatella	0
2019	D1_2	D1	2	S39	Astragalus arnoldii	0
2019	D1_2	D1	2	S43	Chenopodium tibeticum	0
2019	D1_2	D1	2	S44	Gentiana macrophylla	0
2019	D1_2	D1	2	S45	Stellaria arenaria	0
2019	D1_2	D1	2	S46	Lepidium apetalum	0
2019	D1_2	D1	2	S48	Draba nemorosa	0
2019	D1_3	D1	3	S1	Kobresia pygmaea	0
2019	D1_3	D1	3	S2	Carex atrofusca	0
2019	D1_3	D1	3	S3	Carex moorcroftii	30
2019	D1_3	D1	3	S4	Stipa purpurea	0
2019	D1_3	D1	3	S5	Lagotis brachystachya	0
2019	D1_3	D1	3	S6	Oxytropis ochrocephala	3
2019	D1_3	D1	3	S7	Potentilla multifida	1
2019	D1_3	D1	3	S8	Potentilla bifurca	13
2019	D1_3	D1	3	S9	Potentilla saundersiana	7
2019	D1_3	D1	3	S10	Lamiophlomis rotata	8
2019	D1_3	D1	3	S11	Saussurea stoliczkae	0
2019	D1_3	D1	3	S12	Leontopodium pusillum	0
2019	D1_3	D1	3	S13	Arenaria brevipetala	0
2019	D1_3	D1	3	S14	Trisetum bifidum	0
2019	D1_3	D1	3	S15	Poa annua	0
2019	D1_3	D1	3	S16	Androsace globifera	0
2019	D1_3	D1	3	S17	Potentilla fruticosa	0
2019	D1_3	D1	3	S18	Chenopodium glaucum	0
2019	D1_3	D1	3	S19	Elymus nutans	0
2019	D1_3	D1	3	S20	Ajuga lupulina	0
2019	D1_3	D1	3	S21	Kobresia humilis	0
2019	D1_3	D1	3	S22	Sibbaldia adpressa	0
2019	D1_3	D1	3	S23	Lancea tibetica	18
2019	D1_3	D1	3	S24	Taraxacum mongolicum	3
2019	D1_3	D1	3	S25	Thalictrum alpinum	0
2019	D1_3	D1	3	S26	Aster tataricus	42
2019	D1_3	D1	3	S28	Lithospermum erythrorhizon	0
2019	D1_3	D1	3	S29	Anemone trullifolia	0
2019	D1_3	D1	3	S30	Przewalskia tangutica	0
2019	D1_3	D1	3	S32	Galium verum	0
2019	D1_3	D1	3	S33	Gentiana squarrosa	0
2019	D1_3	D1	3	S34	Silene gallica	0
2019	D1_3	D1	3	S35	Iris tectorum	0
2019	D1_3	D1	3	S36	Cnidium monnieri	0
2019	D1_3	D1	3	S37	Viola striatella	0
2019	D1_3	D1	3	S39	Astragalus arnoldii	0
2019	D1_3	D1	3	S43	Chenopodium tibeticum	0
2019	D1_3	D1	3	S44	Gentiana macrophylla	0
2019	D1_3	D1	3	S45	Stellaria arenaria	0
2019	D1_3	D1	3	S46	Lepidium apetalum	0
2019	D1_3	D1	3	S48	Draba nemorosa	0
2019	D1_4	D1	4	S1	Kobresia pygmaea	0
2019	D1_4	D1	4	S2	Carex atrofusca	0
2019	D1_4	D1	4	S3	Carex moorcroftii	0
2019	D1_4	D1	4	S4	Stipa purpurea	0
2019	D1_4	D1	4	S5	Lagotis brachystachya	39
2019	D1_4	D1	4	S6	Oxytropis ochrocephala	30
2019	D1_4	D1	4	S7	Potentilla multifida	0
2019	D1_4	D1	4	S8	Potentilla bifurca	39
2019	D1_4	D1	4	S9	Potentilla saundersiana	32
2019	D1_4	D1	4	S10	Lamiophlomis rotata	13
2019	D1_4	D1	4	S11	Saussurea stoliczkae	0
2019	D1_4	D1	4	S12	Leontopodium pusillum	1
2019	D1_4	D1	4	S13	Arenaria brevipetala	0
2019	D1_4	D1	4	S14	Trisetum bifidum	0
2019	D1_4	D1	4	S15	Poa annua	1
2019	D1_4	D1	4	S16	Androsace globifera	0
2019	D1_4	D1	4	S17	Potentilla fruticosa	0
2019	D1_4	D1	4	S18	Chenopodium glaucum	0
2019	D1_4	D1	4	S19	Elymus nutans	0
2019	D1_4	D1	4	S20	Ajuga lupulina	0
2019	D1_4	D1	4	S21	Kobresia humilis	0
2019	D1_4	D1	4	S22	Sibbaldia adpressa	0
2019	D1_4	D1	4	S23	Lancea tibetica	6
2019	D1_4	D1	4	S24	Taraxacum mongolicum	0
2019	D1_4	D1	4	S25	Thalictrum alpinum	0
2019	D1_4	D1	4	S26	Aster tataricus	17
2019	D1_4	D1	4	S28	Lithospermum erythrorhizon	0
2019	D1_4	D1	4	S29	Anemone trullifolia	0
2019	D1_4	D1	4	S30	Przewalskia tangutica	0
2019	D1_4	D1	4	S32	Galium verum	0
2019	D1_4	D1	4	S33	Gentiana squarrosa	0
2019	D1_4	D1	4	S34	Silene gallica	0
2019	D1_4	D1	4	S35	Iris tectorum	0
2019	D1_4	D1	4	S36	Cnidium monnieri	0
2019	D1_4	D1	4	S37	Viola striatella	0
2019	D1_4	D1	4	S39	Astragalus arnoldii	0
2019	D1_4	D1	4	S43	Chenopodium tibeticum	0
2019	D1_4	D1	4	S44	Gentiana macrophylla	0
2019	D1_4	D1	4	S45	Stellaria arenaria	0
2019	D1_4	D1	4	S46	Lepidium apetalum	0
2019	D1_4	D1	4	S48	Draba nemorosa	0
2019	D2_1	D2	1	S1	Kobresia pygmaea	0
2019	D2_1	D2	1	S2	Carex atrofusca	0
2019	D2_1	D2	1	S3	Carex moorcroftii	14
2019	D2_1	D2	1	S4	Stipa purpurea	50
2019	D2_1	D2	1	S5	Lagotis brachystachya	2
2019	D2_1	D2	1	S6	Oxytropis ochrocephala	1
2019	D2_1	D2	1	S7	Potentilla multifida	2
2019	D2_1	D2	1	S8	Potentilla bifurca	27
2019	D2_1	D2	1	S9	Potentilla saundersiana	0
2019	D2_1	D2	1	S10	Lamiophlomis rotata	4
2019	D2_1	D2	1	S11	Saussurea stoliczkae	0
2019	D2_1	D2	1	S12	Leontopodium pusillum	0
2019	D2_1	D2	1	S13	Arenaria brevipetala	0
2019	D2_1	D2	1	S14	Trisetum bifidum	0
2019	D2_1	D2	1	S15	Poa annua	0
2019	D2_1	D2	1	S16	Androsace globifera	0
2019	D2_1	D2	1	S17	Potentilla fruticosa	0
2019	D2_1	D2	1	S18	Chenopodium glaucum	0
2019	D2_1	D2	1	S19	Elymus nutans	0
2019	D2_1	D2	1	S20	Ajuga lupulina	0
2019	D2_1	D2	1	S21	Kobresia humilis	0
2019	D2_1	D2	1	S22	Sibbaldia adpressa	0
2019	D2_1	D2	1	S23	Lancea tibetica	23
2019	D2_1	D2	1	S24	Taraxacum mongolicum	0
2019	D2_1	D2	1	S25	Thalictrum alpinum	0
2019	D2_1	D2	1	S26	Aster tataricus	6
2019	D2_1	D2	1	S28	Lithospermum erythrorhizon	0
2019	D2_1	D2	1	S29	Anemone trullifolia	0
2019	D2_1	D2	1	S30	Przewalskia tangutica	0
2019	D2_1	D2	1	S32	Galium verum	0
2019	D2_1	D2	1	S33	Gentiana squarrosa	0
[truncated: 8,497 more rows]
