# Supplementary material for: The Significant Impact of Lost Species' Identity, Number and Abundance on Functional Structure of Alpine Meadow
Source: Ecol Evol. 2025 Oct 15;15(10):e72136. doi: 10.1002/ece3.72136 (PMC12522019; doi:10.1002/ece3.72136)
Supplement: Supplementary file 3 — Appendix S3: Supporting Information. [file ECE3-15-e72136-s003.txt]

####################################
library(reshape2)
library(lme4)
library(nlme)
library(lmerTest)
library(glmm.hp)
library(rdacca.hp)
library(car)
library(effectsize)
library(agricolae)
library(spaa)
library(relaimpo)
library(tidygraph)
library(ggraph)
library(ppcor)
library(gridExtra)
library(ggplot2)
library(tidygraph)
library(gridExtra)
library(patchwork)
library(vegan)
library(png)
library(devtools)
library(plspm)
library(dplyr)
library(tidyverse)
library(readxl)
library(lavaan)
library(MuMIn)

#########################
#########################
a0=read.csv("D:\\Manuscript Revision\\Ecology and Evolution\\Data and Codes\\Data.csv")
a0$Year.Plot=paste(a0$Year,a0$Plot,sep='_')
a=acast(a0,formula = Year.Plot ~ Sp.code,value.var = "Frequency",fill = 0)/400*100#Each plot has 400 points where species composition was investigated
##############

#Figure S2
b0=colMeans(a[grepl('A1',rownames(a)),])
b1=b0[b0>0]
b1=sort(b1,decreasing=T)
color1=rep('grey',length(b1))
color1[rownames(data.frame(sort(b1,decreasing=T)))%in%c('S1','S21','S4','S9')]=2

sp.group=read.csv("D:\\Manuscript Revision\\Ecology and Evolution\\Data and Codes\\Species code.csv")

b2=t(as.data.frame(b1))
for(i in 1:length(b1))
{if(i==1){ldm=sp.group[sp.group$Code==colnames(b2)[i],'Name']}else{ldm=c(ldm,sp.group[sp.group$Code==colnames(b2)[i],'Name'])}}
colnames(b2)=ldm
tiff(file='Figure S2.tif',width=6000,height=3300,res=600)
par(mai=c(1.5,1,0.3,0.2))
barplot(b2[1,],cex.names=0.5,col=color1,border=color1,cex.axis=0.8,ylab='Frequency (%)',xlab='',cex.lab=1.2,ylim=c(0,60),xaxt='n')
text(x=seq(1.2,50,1.2)[1:length(b1)],y= rep(-2,length(b1)),labels=ldm,col=c('black'),font=4,cex=0.7,srt=45,pos=2,xpd=TRUE)#srt为角度
dev.off()
###################################

Fun.group=unique(sp.group[,3])
Fun.group.sp1=sp.group[sp.group$Group==Fun.group[1],'Code']#Species code for Sedges
Fun.group.sp2=sp.group[sp.group$Group==Fun.group[2],'Code']#Species code for Grasses
Fun.group.sp3=sp.group[sp.group$Group==Fun.group[3],'Code']#Species code for Forbs
Fun.group.sp4=sp.group[sp.group$Group==Fun.group[4],'Code']#Species code for Legumes
Fun.group.sp5=sp.group[sp.group$Group==Fun.group[5],'Code']#Species code for Shrub
######

b0=cbind(rowSums(a[,colnames(a)%in%Fun.group.sp1]),rowSums(a[,colnames(a)%in%Fun.group.sp2]),
rowSums(a[,colnames(a)%in%Fun.group.sp3]),rowSums(a[,colnames(a)%in%Fun.group.sp4]),a[,colnames(a)%in%Fun.group.sp5])
colnames(b0)=c('Sedges.Freq','Grasses.Freq','Forbs.Freq','Legumes.Freq','Shrub.Freq')

bray_dist <- vegdist(b0, method = "bray")
bray_matrix <- as.matrix(bray_dist)
bray_matrix2=bray_matrix[grepl('A1',rownames(bray_matrix)),]
bray_matrix3=colMeans(bray_matrix2)
#############
richness=specnumber(a) 
pielou <- diversity(a, index = "shannon")/ log(richness)
##############

b1=cbind(matrix(unlist(strsplit(rownames(a),split='_')),,3,byrow=T),b0,bray_matrix3,richness,pielou)
colnames(b1)=c('Year','Remove','Repeat','Sedges.Freq','Grasses.Freq','Forbs.Freq','Legumes.Freq','Shrub.Freq',
'Dissimilarity','Richness','Pielou')
###########################################################################################

Rm.inf=read.csv("D:\\Manuscript Revision\\Ecology and Evolution\\Data and Codes\\Removal manipulations.csv")
for(i in 1:dim(b1)[1]){b2=b1[i,];b3=cbind(t(data.frame(b2)),Rm.inf[Rm.inf$Treat==b2[2],2:5]);if(i==1){b4=b3}else{b4=rbind(b4,b3)}}
###################

b5=data.frame(apply(b4[,-2],2,as.numeric));rownames(b5)=rownames(b1);
b5$Loss.number=rowSums(b5[,c('Remove.Kp','Remove.Sp','Remove.Ps','Remove.Kh')])
###############################################################
contrl0=colMeans(a[grepl('A1',rownames(a)),])
contrl1=contrl0[contrl0>0]
contrl1=sort(contrl1,decreasing=T)
contrl2=t(as.data.frame(contrl1))[,c('S1','S4','S9','S21')]
contrl3=cbind(b5[,c('Remove.Kp','Remove.Sp','Remove.Ps','Remove.Kh')[1]]*contrl2[1],b5[,c('Remove.Kp','Remove.Sp','Remove.Ps','Remove.Kh')[2]]*contrl2[2],
b5[,c('Remove.Kp','Remove.Sp','Remove.Ps','Remove.Kh')[3]]*contrl2[3],b5[,c('Remove.Kp','Remove.Sp','Remove.Ps','Remove.Kh')[4]]*contrl2[4])

b5$Loss.Freq=rowSums(contrl3)
################################################


b5$Remove.Kp_Remove.Kh=b5[,'Remove.Kp']*b5[,'Remove.Kh']
b5$Remove.Kp_Remove.Sp=b5[,'Remove.Kp']*b5[,'Remove.Sp']
b5$Remove.Kp_Remove.Ps=b5[,'Remove.Kp']*b5[,'Remove.Ps']
b5$Remove.Kh_Remove.Sp=b5[,'Remove.Kh']*b5[,'Remove.Sp']
b5$Remove.Kh_Remove.Ps=b5[,'Remove.Kh']*b5[,'Remove.Ps']
b5$Remove.Sp_Remove.Ps=b5[,'Remove.Sp']*b5[,'Remove.Ps']
#####
b5$Remove.Kp_Remove.Kh_Remove.Sp=b5[,'Remove.Kp']*b5[,'Remove.Kh']*b5[,'Remove.Sp']
b5$Remove.Kp_Remove.Kh_Remove.Ps=b5[,'Remove.Kp']*b5[,'Remove.Kh']*b5[,'Remove.Ps']
b5$Remove.Kp_Remove.Sp_Remove.Ps=b5[,'Remove.Kp']*b5[,'Remove.Sp']*b5[,'Remove.Ps']
b5$Remove.Kh_Remove.Sp_Remove.Ps=b5[,'Remove.Kh']*b5[,'Remove.Sp']*b5[,'Remove.Ps']
#####
b5$Remove.Kp_Remove.Kh_Remove.Sp_Remove.Ps=b5[,'Remove.Kp']*b5[,'Remove.Kh']*b5[,'Remove.Sp']*b5[,'Remove.Ps']
################################################

#Table S1 Effects of species loss number
b6=b5
b6[,c(1,3:27)]=scale(b6[,c(1,3:27)])#Z-score标准化;
b6[,2]=as.factor(b6[,2])
y.var='Dissimilarity'
###################
vars=c('Year','Loss.number','(1|Repeat)')


model=paste0(y.var,'~',paste(vars,collapse = "+"))
#print(r.squaredGLMM(lmer(model,data=b6,REML = T)))
coefs=summary(lmer(model,data=b6,REML = T))$coefficients;
coefs2=cbind(y.var,coefs,data.frame(r.squaredGLMM(lmer(model,data=b6,REML = T))));colnames(coefs2)[1]='Variable'

colnames(coefs2)[c(3,5,6)]=c('Std.Error','t.value','P');

write.csv(coefs2,'Effects of species loss number.csv')
#########################

#Figure 3 Effects of species identity under equivalent species loss levels
####################
img.kp1=readPNG("D:\\Manuscript Revision\\Ecology and Evolution\\Species images\\Kp1.png")
img.kp2=readPNG("D:\\Manuscript Revision\\Ecology and Evolution\\Species images\\Kp2.png")
img.kh1=readPNG("D:\\Manuscript Revision\\Ecology and Evolution\\Species images\\Kh1.png")
img.kh2=readPNG("D:\\Manuscript Revision\\Ecology and Evolution\\Species images\\Kh2.png")
img.sp1=readPNG("D:\\Manuscript Revision\\Ecology and Evolution\\Species images\\Sp1.png")
img.sp2=readPNG("D:\\Manuscript Revision\\Ecology and Evolution\\Species images\\Sp2.png")
img.ps1=readPNG("D:\\Manuscript Revision\\Ecology and Evolution\\Species images\\Ps1.png")
img.ps2=readPNG("D:\\Manuscript Revision\\Ecology and Evolution\\Species images\\Ps2.png")
########


#######
pcol=c('grey',rgb(157/225,194/225,214/225),rgb(42/225,99/225,154/225))#rgb(211/225,211/225,211/225)
###############

y.var='Dissimilarity'
##############
b6=b5[b5$Loss.number==0|b5$Loss.number==1,];
b6[,c(1,3:27)]=scale(b6[,c(1,3:27)])#Z-score标准化

######################
x.var=c('Remove.Kp','Remove.Kh','Remove.Sp','Remove.Ps')
####################
vars=c('Year','Remove.Kp','Remove.Kh','Remove.Sp','Remove.Ps','(1|Repeat)')


model=paste0(y.var,'~',paste(vars,collapse = "+"))
coefs=summary(lmer(model,data=b6,REML = T))$coefficients;
coefs2=cbind(y.var,coefs,data.frame(r.squaredGLMM(lmer(model,data=b6,REML = T))));colnames(coefs2)[1]='Variable'

#write.csv(coefs2,'Effects of species identity under one species loss.csv')

################################################
data2=coefs2;colnames(data2)[c(3,5,6)]=c('Std.Error','t.value','P');
data3=data2[rownames(data2)%in%x.var,]
data3.1=as.data.frame(data3)


########################
################################################

b6=b5[b5$Loss.number==0|b5$Loss.number==2,];
b6[,c(1,3:27)]=scale(b6[,c(1,3:27)])#标准化
######################
vars=c('Year','Remove.Kp_Remove.Kh','Remove.Kp_Remove.Sp','Remove.Kp_Remove.Ps'
,'Remove.Kh_Remove.Sp','Remove.Kh_Remove.Ps','Remove.Sp_Remove.Ps','(1|Repeat)')

model=paste0(y.var,'~',paste(vars,collapse = "+"))
coefs=summary(lmer(model,data=b6,REML = T))$coefficients;
coefs2=cbind(y.var,coefs,data.frame(r.squaredGLMM(lmer(model,data=b6,REML = T))));colnames(coefs2)[1]='Variable'

#write.csv(coefs2,'Effects of species identity under two species loss.csv')
################################################
x.var=c('Remove.Kp_Remove.Kh','Remove.Kp_Remove.Sp','Remove.Kp_Remove.Ps'
,'Remove.Kh_Remove.Sp','Remove.Kh_Remove.Ps','Remove.Sp_Remove.Ps')
data2=coefs2;colnames(data2)[c(3,5,6)]=c('Std.Error','t.value','P');

data3=data2[rownames(data2)%in%x.var,]
data3.2=as.data.frame(data3)

########################

b6=b5[b5$Loss.number==0|b5$Loss.number==3,];
b6[,c(1,3:27)]=scale(b6[,c(1,3:27)])#标准化
######################
vars=c('Year','Remove.Kp_Remove.Kh_Remove.Sp','Remove.Kp_Remove.Kh_Remove.Ps','Remove.Kp_Remove.Sp_Remove.Ps'
,'Remove.Kh_Remove.Sp_Remove.Ps','(1|Repeat)')

model=paste0(y.var,'~',paste(vars,collapse = "+"))
coefs=summary(lmer(model,data=b6,REML = T))$coefficients;
coefs2=cbind(y.var,coefs,data.frame(r.squaredGLMM(lmer(model,data=b6,REML = T))));colnames(coefs2)[1]='Variable'

#write.csv(coefs2,'Effects of species identity under three species loss.csv')
################################################
x.var=c('Remove.Kp_Remove.Kh_Remove.Sp','Remove.Kp_Remove.Kh_Remove.Ps','Remove.Kp_Remove.Sp_Remove.Ps'
,'Remove.Kh_Remove.Sp_Remove.Ps')
data2=coefs2;colnames(data2)[c(3,5,6)]=c('Std.Error','t.value','P');
data3=data2[rownames(data2)%in%x.var,]
data3.3=as.data.frame(data3)

######################
b6=b5[b5$Loss.number==0|b5$Loss.number==4,];
b6[,c(1,3:27)]=scale(b6[,c(1,3:27)])#标准化
######################
vars=c('Year','Remove.Kp_Remove.Kh_Remove.Sp_Remove.Ps','(1|Repeat)')

model=paste0(y.var,'~',paste(vars,collapse = "+"))
coefs=summary(lmer(model,data=b6,REML = T))$coefficients;
coefs2=cbind(y.var,coefs,data.frame(r.squaredGLMM(lmer(model,data=b6,REML = T))));colnames(coefs2)[1]='Variable'


#write.csv(coefs2,'Effects of species identity under four species loss.csv')
################################################
x.var=c('Remove.Kp_Remove.Kh_Remove.Sp_Remove.Ps')
data2=coefs2;colnames(data2)[c(3,5,6)]=c('Std.Error','t.value','P');

data3=data2[rownames(data2)%in%x.var,]
data3.4=as.data.frame(data3)
##########################
data4=rbind(data3.1,data3.2,data3.3,data3.4)
#################################

col3=rep(pcol[2],15); col3[data4$P>0.1]=pcol[1];col3[data4$P<0.05]=pcol[3]
######

##############
tiff(file='Figure 3 Effects of species identity under equivalent species loss levels.tif',width=8,height=12,res=600,units='cm')
par(mai=c(0.5,1.1,0.15,0.07),mgp=c(0.6,0.005,0))

plot(c(1:15)~rev(Estimate),data4,pch=16,col=rev(col3),cex=0.7,ylab='',yaxt='n',xlab='Effect size',xlim=c(-0.2,1.2),cex.lab=0.5,
cex.axis=0.5,tck=-0.02,cex.main=0.5,font.main=1)

arrows(x0=rev(data4$Estimate),y0=c(1:15),x1=rev(data4$Estimate-data4$Std.Error),y1=c(1:15),angle=90,col=rev(col3),lwd=0.9,length=0.03)
arrows(x0=rev(data4$Estimate),y0=c(1:15),x1=rev(data4$Estimate+data4$Std.Error),y1=c(1:15),angle=90,col=rev(col3),lwd=0.9,length=0.03)

axis(2,at=c(1:15),labels=rep('',15),cex.axis=0.5,las=2,tck=-0.02)
lines(c(0,0),c(-1,20),lty=2)
###########################

rasterImage(img.ps1, xleft = -0.33,ybottom =14.6, xright = -0.5,ytop = 15.5,interpolate = TRUE,angle=0,xpd=T)
rasterImage(img.sp1, xleft = -0.51,ybottom =14.6, xright = -0.68,ytop = 15.5,interpolate = TRUE,angle=0,xpd=T)
rasterImage(img.kh1, xleft = -0.69,ybottom =14.6, xright = -0.86,ytop = 15.5,interpolate = TRUE,angle=0,xpd=T)
rasterImage(img.kp2, xleft = -0.87,ybottom =14.6, xright = -1.04,ytop = 15.5,interpolate = TRUE,angle=0,xpd=T)

############
rasterImage(img.ps1, xleft = -0.33,ybottom =13.6, xright = -0.5,ytop = 14.5,interpolate = TRUE,angle=0,xpd=T)
rasterImage(img.sp1, xleft = -0.51,ybottom =13.6, xright = -0.68,ytop =14.5,interpolate = TRUE,angle=0,xpd=T)
rasterImage(img.kh2, xleft = -0.69,ybottom =13.6, xright = -0.86,ytop = 14.5,interpolate = TRUE,angle=0,xpd=T)
rasterImage(img.kp1, xleft = -0.87,ybottom =13.6, xright = -1.04,ytop = 14.5,interpolate = TRUE,angle=0,xpd=T)
############
rasterImage(img.ps1, xleft = -0.33,ybottom =12.6, xright = -0.5,ytop = 13.5,interpolate = TRUE,angle=0,xpd=T)
rasterImage(img.sp2, xleft = -0.51,ybottom =12.6, xright = -0.68,ytop =13.5,interpolate = TRUE,angle=0,xpd=T)
rasterImage(img.kh1, xleft = -0.69,ybottom =12.6, xright = -0.86,ytop =13.5,interpolate = TRUE,angle=0,xpd=T)
rasterImage(img.kp1, xleft = -0.87,ybottom =12.6, xright = -1.04,ytop =13.5,interpolate = TRUE,angle=0,xpd=T)
############
rasterImage(img.ps2, xleft = -0.33,ybottom =11.6, xright = -0.5,ytop = 12.5,interpolate = TRUE,angle=0,xpd=T)
rasterImage(img.sp1, xleft = -0.51,ybottom =11.6, xright = -0.68,ytop =12.5,interpolate = TRUE,angle=0,xpd=T)
rasterImage(img.kh1, xleft = -0.69,ybottom =11.6, xright = -0.86,ytop =12.5,interpolate = TRUE,angle=0,xpd=T)
rasterImage(img.kp1, xleft = -0.87,ybottom =11.6, xright = -1.04,ytop =12.5,interpolate = TRUE,angle=0,xpd=T)
############
rasterImage(img.ps1, xleft = -0.33,ybottom =10.6, xright = -0.5,ytop = 11.5,interpolate = TRUE,angle=0,xpd=T)
rasterImage(img.sp1, xleft = -0.51,ybottom =10.6, xright = -0.68,ytop =11.5,interpolate = TRUE,angle=0,xpd=T)
rasterImage(img.kh2, xleft = -0.69,ybottom =10.6, xright = -0.86,ytop =11.5,interpolate = TRUE,angle=0,xpd=T)
rasterImage(img.kp2, xleft = -0.87,ybottom =10.6, xright = -1.04,ytop =11.5,interpolate = TRUE,angle=0,xpd=T)
############
rasterImage(img.ps1, xleft = -0.33,ybottom =9.6, xright = -0.5,ytop = 10.5,interpolate = TRUE,angle=0,xpd=T)
rasterImage(img.sp2, xleft = -0.51,ybottom =9.6, xright = -0.68,ytop =10.5,interpolate = TRUE,angle=0,xpd=T)
rasterImage(img.kh1, xleft = -0.69,ybottom =9.6, xright = -0.86,ytop =10.5,interpolate = TRUE,angle=0,xpd=T)
rasterImage(img.kp2, xleft = -0.87,ybottom =9.6, xright = -1.04,ytop =10.5,interpolate = TRUE,angle=0,xpd=T)
############
rasterImage(img.ps2, xleft = -0.33,ybottom =8.6, xright = -0.5,ytop = 9.5,interpolate = TRUE,angle=0,xpd=T)
rasterImage(img.sp1, xleft = -0.51,ybottom =8.6, xright = -0.68,ytop =9.5,interpolate = TRUE,angle=0,xpd=T)
rasterImage(img.kh1, xleft = -0.69,ybottom =8.6, xright = -0.86,ytop =9.5,interpolate = TRUE,angle=0,xpd=T)
rasterImage(img.kp2, xleft = -0.87,ybottom =8.6, xright = -1.04,ytop =9.5,interpolate = TRUE,angle=0,xpd=T)
############
rasterImage(img.ps1, xleft = -0.33,ybottom =7.6, xright = -0.5,ytop = 8.5,interpolate = TRUE,angle=0,xpd=T)
rasterImage(img.sp2, xleft = -0.51,ybottom =7.6, xright = -0.68,ytop =8.5,interpolate = TRUE,angle=0,xpd=T)
rasterImage(img.kh2, xleft = -0.69,ybottom =7.6, xright = -0.86,ytop =8.5,interpolate = TRUE,angle=0,xpd=T)
rasterImage(img.kp1, xleft = -0.87,ybottom =7.6, xright = -1.04,ytop =8.5,interpolate = TRUE,angle=0,xpd=T)
############
rasterImage(img.ps2, xleft = -0.33,ybottom =6.6, xright = -0.5,ytop = 7.5,interpolate = TRUE,angle=0,xpd=T)
rasterImage(img.sp1, xleft = -0.51,ybottom =6.6, xright = -0.68,ytop =7.5,interpolate = TRUE,angle=0,xpd=T)
rasterImage(img.kh2, xleft = -0.69,ybottom =6.6, xright = -0.86,ytop =7.5,interpolate = TRUE,angle=0,xpd=T)
rasterImage(img.kp1, xleft = -0.87,ybottom =6.6, xright = -1.04,ytop =7.5,interpolate = TRUE,angle=0,xpd=T)
############
rasterImage(img.ps2, xleft = -0.33,ybottom =5.6, xright = -0.5,ytop = 6.5,interpolate = TRUE,angle=0,xpd=T)
rasterImage(img.sp2, xleft = -0.51,ybottom =5.6, xright = -0.68,ytop =6.5,interpolate = TRUE,angle=0,xpd=T)
rasterImage(img.kh1, xleft = -0.69,ybottom =5.6, xright = -0.86,ytop =6.5,interpolate = TRUE,angle=0,xpd=T)
rasterImage(img.kp1, xleft = -0.87,ybottom =5.6, xright = -1.04,ytop =6.5,interpolate = TRUE,angle=0,xpd=T)
############
rasterImage(img.ps1, xleft = -0.33,ybottom =4.6, xright = -0.5,ytop = 5.5,interpolate = TRUE,angle=0,xpd=T)
rasterImage(img.sp2, xleft = -0.51,ybottom =4.6, xright = -0.68,ytop =5.5,interpolate = TRUE,angle=0,xpd=T)
rasterImage(img.kh2, xleft = -0.69,ybottom =4.6, xright = -0.86,ytop =5.5,interpolate = TRUE,angle=0,xpd=T)
rasterImage(img.kp2, xleft = -0.87,ybottom =4.6, xright = -1.04,ytop =5.5,interpolate = TRUE,angle=0,xpd=T)
############
rasterImage(img.ps2, xleft = -0.33,ybottom =3.6, xright = -0.5,ytop = 4.5,interpolate = TRUE,angle=0,xpd=T)
rasterImage(img.sp1, xleft = -0.51,ybottom =3.6, xright = -0.68,ytop =4.5,interpolate = TRUE,angle=0,xpd=T)
rasterImage(img.kh2, xleft = -0.69,ybottom =3.6, xright = -0.86,ytop =4.5,interpolate = TRUE,angle=0,xpd=T)
rasterImage(img.kp2, xleft = -0.87,ybottom =3.6, xright = -1.04,ytop =4.5,interpolate = TRUE,angle=0,xpd=T)
############
rasterImage(img.ps2, xleft = -0.33,ybottom =2.6, xright = -0.5,ytop = 3.5,interpolate = TRUE,angle=0,xpd=T)
rasterImage(img.sp2, xleft = -0.51,ybottom =2.6, xright = -0.68,ytop =3.5,interpolate = TRUE,angle=0,xpd=T)
rasterImage(img.kh1, xleft = -0.69,ybottom =2.6, xright = -0.86,ytop =3.5,interpolate = TRUE,angle=0,xpd=T)
rasterImage(img.kp2, xleft = -0.87,ybottom =2.6, xright = -1.04,ytop =3.5,interpolate = TRUE,angle=0,xpd=T)
############
rasterImage(img.ps2, xleft = -0.33,ybottom =1.6, xright = -0.5,ytop = 2.5,interpolate = TRUE,angle=0,xpd=T)
rasterImage(img.sp2, xleft = -0.51,ybottom =1.6, xright = -0.68,ytop =2.5,interpolate = TRUE,angle=0,xpd=T)
rasterImage(img.kh2, xleft = -0.69,ybottom =1.6, xright = -0.86,ytop =2.5,interpolate = TRUE,angle=0,xpd=T)
rasterImage(img.kp1, xleft = -0.87,ybottom =1.6, xright = -1.04,ytop =2.5,interpolate = TRUE,angle=0,xpd=T)
############
rasterImage(img.ps2, xleft = -0.33,ybottom =0.6, xright = -0.5,ytop = 1.5,interpolate = TRUE,angle=0,xpd=T)
rasterImage(img.sp2, xleft = -0.51,ybottom =0.6, xright = -0.68,ytop =1.5,interpolate = TRUE,angle=0,xpd=T)
rasterImage(img.kh2, xleft = -0.69,ybottom =0.6, xright = -0.86,ytop =1.5,interpolate = TRUE,angle=0,xpd=T)
rasterImage(img.kp2, xleft = -0.87,ybottom =0.6, xright = -1.04,ytop =1.5,interpolate = TRUE,angle=0,xpd=T)
################

text(x=-0.95,y= 15.2,labels='Kp',col='black',font=3,cex=0.4,srt=0,pos=3,xpd=T)
text(x=-0.77,y= 15.2,labels='Kh',col='black',font=3,cex=0.4,srt=0,pos=3,xpd=T)
text(x=-0.59,y= 15.2,labels='Sp',col='black',font=3,cex=0.4,srt=0,pos=3,xpd=T)
text(x=-0.41,y= 15.2,labels='Ps',col='black',font=3,cex=0.4,srt=0,pos=3,xpd=T)
########################
########################
legend(-0.5,-0.8,c(expression(italic('p')>0.1),expression(paste(italic('p')>=0.05,' and ',italic('p')<=0.1)),expression(italic('p')<0.05)),
cex=0.4,text.font=0.4,xpd=TRUE,col=pcol,text.col = "black",bg = "white",pch=16,pt.cex=0.7,bty='n',horiz = TRUE)
##############################
dev.off()


##################
data5=cbind(data4,
c(contrl2[1],contrl2[4],contrl2[2],contrl2[3],sum(contrl2[1],contrl2[4]),sum(contrl2[1],contrl2[2]),sum(contrl2[1],contrl2[3]),sum(contrl2[4],contrl2[2]),
sum(contrl2[4],contrl2[3]),sum(contrl2[2],contrl2[3]),sum(contrl2[1],contrl2[4],contrl2[2]),sum(contrl2[1],contrl2[4],contrl2[3]),sum(contrl2[1],contrl2[2],contrl2[3]),
sum(contrl2[4],contrl2[2],contrl2[3]),sum(contrl2))
)

colnames(data5)[9]='Loss.Freq'
####
SSR.sd.model1 <- lm(Estimate ~ Loss.Freq,data5)
SSR.sd.r2 <- format(summary(SSR.sd.model1)$r.squared, digits = 3)
SSR.sd.pval <- coef(summary(SSR.sd.model1))[2, 4]

SSR.sd.label_str <- paste0(
  "R^2 ==", format(SSR.sd.r2, digits = 3), "*\";\"*~~",
  ifelse(as.numeric(SSR.sd.pval) < 0.001, "italic(P) < 0.001",
         ifelse(as.numeric(SSR.sd.pval) < 0.01, "italic(P) < 0.01",
                ifelse(as.numeric(SSR.sd.pval) < 0.05, "italic(P) < 0.05", 
                       "italic(P) >= 0.05")))
)

##############
tiff(file='Figure 4 Relations of effect size with removal relative abundance.tif',width=8,height=6.6,res=600,units='cm')

ggplot(data5, aes(x = Loss.Freq, y = Estimate)) +
  geom_point(color = "black", size = 1.5, alpha = 0.7) +  # 散点图
  geom_smooth(method = "lm",         # 线性回归拟合loess,gam
              formula = y ~ x,       # 拟合公式
              se = TRUE,             # 显示置信区间
              color = "red",   # 拟合线颜色
              fill = "grey",    # 置信区间填充色
              level = 0.95) +        # 95%置信区间
  labs(title = "",x = "Removal relative abundance",y = "Effect size") +
  geom_text(data = data.frame(x = max(data5$Loss.Freq)*1,y = max(data5$Estimate)*1.2,label = SSR.sd.label_str),
            aes(x = x, y = y, label = label), parse = TRUE, hjust = 1.1, vjust = 1.5, size = 2)  +
 theme_minimal(base_size = 6) +
  theme(panel.grid = element_blank(), axis.line = element_line(colour = "black", size = 0.5),
axis.ticks = element_line(color = "black", size = 0.4),axis.ticks.length = unit(0.12, "cm")) # 添加X轴线

dev.off()
#######################
############################
##################################

#Figure 5 The pathways of species removal effects on community biomass
####################
b6=b5#;
b6$Remove=matrix(unlist(strsplit(rownames(b6),split='_')),,3,byrow=T)[,2]
#################################


#####################
Removal.var=c('Remove.Kp','Remove.Kh','Remove.Sp','Remove.Ps','Remove.Kp_Remove.Kh','Remove.Kp_Remove.Sp','Remove.Kp_Remove.Ps',
'Remove.Kh_Remove.Sp','Remove.Kh_Remove.Ps','Remove.Sp_Remove.Ps',
'Remove.Kp_Remove.Kh_Remove.Sp','Remove.Kp_Remove.Kh_Remove.Ps','Remove.Kp_Remove.Sp_Remove.Ps',
'Remove.Kh_Remove.Sp_Remove.Ps', 'Remove.Kp_Remove.Kh_Remove.Sp_Remove.Ps')
Loss.number.var=c('Loss.number')
Loss.Freq.var=c('Loss.Freq')
CFS.var=c('Dissimilarity')#c('Sedges.Freq','Grasses.Freq','Forbs.Freq','Legumes.Freq','Shrub.Freq')##########################################################

# path matrix (inner model realtionships)
Removal_treat=c(0,0,0,0)
Loss_species_number=c(1,0,0,0)
Loss_RA=c(1,1,0,0)
Community_FS=c(1,1,1,0)


rus_path = rbind(Removal_treat,Loss_species_number,Loss_RA,Community_FS)
colnames(rus_path) = rownames(rus_path)
rus_path

#innerplot(rus_path)

rus_blocks = list(c(Removal.var),c(Loss.number.var),c(Loss.Freq.var),c(CFS.var))
rus_pls = plspm(b6, rus_path, rus_blocks,scaled =T)

summary(rus_pls)


########################################################

##################################################################
b6=b5
##########################
b7=b6[,c('Year','Repeat','Sedges.Freq','Grasses.Freq','Forbs.Freq','Legumes.Freq','Shrub.Freq','Remove.Kp',
'Remove.Kh','Remove.Sp','Remove.Ps')]
b7$Remove=matrix(unlist(strsplit(rownames(b7),split='_')),,3,byrow=T)[,2]
colnames(b7)[3:7]=c('Sedges','Grasses','Forbs','Legumes','Shrub')
#######################################################
#########
Treat=unique(b7$Remove)
for(i in 1:length(Treat))
{
mydata0=b7[b7$Remove==Treat[i],]
mydata=mydata0[,c('Sedges','Grasses','Forbs','Legumes','Shrub')]

no=niche.overlap.boot(mydata,method = c("pianka"),times = 10000, quant = c(0.025, 0.975))
nw=niche.width(mydata, method = c("levins"))

no2=cbind(as.factor(Treat[i]),rownames(no),as.data.frame(no))
colnames(no2)[1:2]=c('Remove','Speciespair')
nw2=cbind(as.factor(Treat[i]),nw);colnames(nw2)[1]='Remove'


if(i==1){no3=no2[,1:3];nw3=nw2}else{no3=rbind(no3,no2[,1:3]);nw3=rbind(nw3,nw2)}
}

no4=acast(no3,formula = Remove ~ Speciespair,value.var = "Observed",fill=0)
no5=no4[,match(c('Sedges-Grasses','Sedges-Forbs','Sedges-Legumes','Sedges-Shrub','Grasses-Forbs','Grasses-Legumes','Grasses-Shrub','Forbs-Legumes','Forbs-Shrub','Legumes-Shrub'),
colnames(no4))]
####
colnames(no5)=c('Sedges_Grasses','Sedges_Forbs','Sedges_Legumes','Sedges_Shrub','Grasses_Forbs','Grasses_Legumes','Grasses_Shrub','Forbs_Legumes','Forbs_Shrub','Legumes_Shrub')

#write.csv(no5,'Niche.Overlap-植物功能群.csv',row.names=T)
#write.csv(nw3,'Niche.Breadth-植物功能群.csv',row.names=T)
########################################


#################################
b6=b5
b6[,c(1,3:27)]=scale(b6[,c(1,3:27)])#标准化
##################################
b7=b6[,c('Year','Repeat','Sedges.Freq','Grasses.Freq','Forbs.Freq','Legumes.Freq','Shrub.Freq','Remove.Kp',
'Remove.Kh','Remove.Sp','Remove.Ps')]
b7$Remove=matrix(unlist(strsplit(rownames(b7),split='_')),,3,byrow=T)[,2]
colnames(b7)[3:7]=c('Sedges','Grasses','Forbs','Legumes','Shrub')
#######################################################


Treat=as.character(unique(b7$Remove))

plot_list=list()
for(i in 1:16)
{
mydata0=b7[b7$Remove==Treat[i],]
mydata=mydata0[,c('Sedges','Grasses','Forbs','Legumes','Shrub')]
mydata[is.na(mydata)]=0

w=pcor(mydata)$estimate
w[is.na(w)]=0
colnames(w)=c('Sedges','Grasses','Forbs','Legumes','Shrub')
rownames(w)=c('Sedges','Grasses','Forbs','Legumes','Shrub')

for(ncol1 in 1:5)
{
for(nrow1 in 1:5)
{
w2=c(rownames(w)[nrow1],colnames(w)[ncol1],w[nrow1,ncol1])
if(nrow1==1){w3=w2}else{w3=rbind(w3,w2)}
}
if(ncol1==1){w4=w3}else{w4=rbind(w4,w3)}
}
rownames(w4)=paste(w4[,1],w4[,2],sep='_')

w5=w4[match(c('Sedges_Grasses','Sedges_Forbs','Sedges_Legumes','Sedges_Shrub','Grasses_Forbs','Grasses_Legumes',
'Grasses_Shrub','Forbs_Legumes','Forbs_Shrub','Legumes_Shrub')
,rownames(w4)),]

nodes=data.frame(unique(c(w5[,1],w5[,2])))
colnames(nodes)='label'

edges=data.frame(w5)
edges[,3]=round(as.numeric(edges[,3]),3)

w6=t(w5)[c(-1,-2),]
if(i==1){w7=w6}else{w7=rbind(w7,w6)}
#####
}
w8=cbind(Treat,w7)
#write.csv(w8,'植物功能群间的关系.csv',row.names=F)


###############


#Figure 5 The pathways of species removal effects on community biomass
####################
b6=b5#;
b6$Remove=matrix(unlist(strsplit(rownames(b6),split='_')),,3,byrow=T)[,2]
#################################


bio1=b6[,c('Remove','Repeat','Sedges.Freq','Grasses.Freq','Forbs.Freq','Legumes.Freq','Shrub.Freq','Dissimilarity',
'Richness','Pielou','Remove.Kp','Remove.Kh','Remove.Sp','Remove.Ps','Loss.number','Loss.Freq',
'Remove.Kp_Remove.Kh','Remove.Kp_Remove.Sp','Remove.Kp_Remove.Ps','Remove.Kh_Remove.Sp','Remove.Kh_Remove.Ps','Remove.Sp_Remove.Ps',
'Remove.Kp_Remove.Kh_Remove.Sp','Remove.Kp_Remove.Kh_Remove.Ps','Remove.Kp_Remove.Sp_Remove.Ps','Remove.Kh_Remove.Sp_Remove.Ps', 'Remove.Kp_Remove.Kh_Remove.Sp_Remove.Ps')]
######################

nw=nw3;colnames(nw)[1]='Treat'
no=as.data.frame(cbind(rownames(no5),no5));colnames(no)[1]='Treat'
fgroup.relation=as.data.frame(w8)
rownames(nw)=nw$Treat;rownames(no)=no$Treat;rownames(fgroup.relation)=fgroup.relation$Treat;
#########################

nw2=nw[,-1];no2=no[,-1];fgroup.relation2=fgroup.relation[,-1];
colnames(nw2)=paste0(colnames(nw2),'.NicheBreadth');nw2[nw2=='Inf']=0;
colnames(no2)=paste0(colnames(no2),'.NicheOverlap')
colnames(fgroup.relation2)=paste0(colnames(fgroup.relation2),'.relation')
#fgroup.relation2.2=as.data.frame(apply(fgroup.relation2,2,function(x)abs(as.numeric(x))))
#rownames(fgroup.relation2.2)=rownames(fgroup.relation2)

for(tr in 1:length(Treat))
{
bio2=bio1[bio1$Remove==Treat[tr],]
nw3=nw2[rownames(nw2)==Treat[tr],]
no3=no2[rownames(no2)==Treat[tr],]
fgroup.relation3=fgroup.relation2[rownames(fgroup.relation2)==Treat[tr],]

bnn1=cbind(bio2,nw3,no3,fgroup.relation3)
if(tr==1){bnn2=bnn1}else{bnn2=rbind(bnn2,bnn1)}
}
#####################
bnn3=bnn2[,-1]
c2=cbind(bnn3[,1],scale(apply(bnn3[,c(2:dim(bnn3)[2])],2,as.numeric)))
c2=as.data.frame(c2)
colnames(c2)[1]='Repeat'
#####################

#####################
Removal.var=c('Remove.Kp','Remove.Kh','Remove.Sp','Remove.Ps','Remove.Kp_Remove.Kh','Remove.Kp_Remove.Sp','Remove.Kp_Remove.Ps',
'Remove.Kh_Remove.Sp','Remove.Kh_Remove.Ps','Remove.Sp_Remove.Ps',
'Remove.Kp_Remove.Kh_Remove.Sp','Remove.Kp_Remove.Kh_Remove.Ps','Remove.Kp_Remove.Sp_Remove.Ps',
'Remove.Kh_Remove.Sp_Remove.Ps', 'Remove.Kp_Remove.Kh_Remove.Sp_Remove.Ps')
Loss.number.var=c('Loss.number')
Loss.Freq.var=c('Loss.Freq')

Niche.var1=colnames(c2)[grepl('.NicheBreadth',colnames(c2))]
Niche.var2=colnames(c2)[grepl('.NicheOverlap',colnames(c2))]
Relationships.var= colnames(c2)[grepl('.relation',colnames(c2))]

CFS.var=c('Dissimilarity')#c('Sedges.Freq','Grasses.Freq','Forbs.Freq','Legumes.Freq','Shrub.Freq')##########################################################

# path matrix (inner model realtionships)
Removal_treat=c(0,0,0,0,0,0,0)
Loss_species_number=c(1,0,0,0,0,0,0)
Loss_RA=c(1,1,0,0,0,0,0)

Niche1=c(1,1,1,0,0,0,0)
Niche2=c(1,1,1,1,0,0,0)
Relationships_of_functional_group=c(1,1,1,1,1,0,0)

Community_FC=c(1,1,1,1,1,1,0)

rus_path = rbind(Removal_treat,Loss_species_number,Loss_RA,Niche1,Niche2,Relationships_of_functional_group,Community_FC)
colnames(rus_path) = rownames(rus_path)
rus_path

#innerplot(rus_path)

rus_blocks = list(c(Removal.var),c(Loss.number.var),c(Loss.Freq.var),c(Niche.var1),c(Niche.var2),c(Relationships.var),c(CFS.var))
rus_pls = plspm(c2, rus_path, rus_blocks,scaled =T)
summary(rus_pls)

################
outer_model=summary(rus_pls)[[3]]

outer_model[abs(outer_model$loading)<0.4,]

#####################
Removal.var=c('Remove.Kp','Remove.Kh','Remove.Sp','Remove.Kp_Remove.Kh','Remove.Kp_Remove.Sp','Remove.Kp_Remove.Ps',
'Remove.Kh_Remove.Sp','Remove.Kh_Remove.Ps','Remove.Sp_Remove.Ps',
'Remove.Kp_Remove.Kh_Remove.Sp','Remove.Kp_Remove.Kh_Remove.Ps','Remove.Kp_Remove.Sp_Remove.Ps',
'Remove.Kh_Remove.Sp_Remove.Ps', 'Remove.Kp_Remove.Kh_Remove.Sp_Remove.Ps')

Loss.number.var=c('Loss.number')
Loss.Freq.var=c('Loss.Freq')

Niche.var1=colnames(c2)[grepl('.NicheBreadth',colnames(c2))][-5]
Niche.var2=colnames(c2)[grepl('.NicheOverlap',colnames(c2))][-c(4,7,9,10)]

Relationships.var= colnames(c2)[grepl('.relation',colnames(c2))][-c(3:5,8:10)]

CFS.var=c('Dissimilarity')#c('Sedges.Freq','Grasses.Freq','Forbs.Freq','Legumes.Freq','Shrub.Freq')##########################################################

# path matrix (inner model realtionships)
Removal_treat=c(0,0,0,0,0,0,0)
Loss_species_number=c(1,0,0,0,0,0,0)
Loss_RA=c(1,1,0,0,0,0,0)

Niche1=c(1,1,1,0,0,0,0)
Niche2=c(1,1,1,1,0,0,0)
Relationships_of_functional_group=c(1,1,1,1,1,0,0)

Community_FC=c(1,1,1,1,1,1,0)

rus_path = rbind(Removal_treat,Loss_species_number,Loss_RA,Niche1,Niche2,Relationships_of_functional_group,Community_FC)
colnames(rus_path) = rownames(rus_path)
rus_path

#innerplot(rus_path)

rus_blocks = list(c(Removal.var),c(Loss.number.var),c(Loss.Freq.var),c(Niche.var1),c(Niche.var2),c(Relationships.var),c(CFS.var))
rus_pls = plspm(c2, rus_path, rus_blocks,scaled =T)
summary(rus_pls)

################
################
outer_model=summary(rus_pls)[[3]]

outer_model[abs(outer_model$loading)<0.4,]

#####################
Removal.var=c('Remove.Kp','Remove.Kh','Remove.Sp','Remove.Kp_Remove.Kh','Remove.Kp_Remove.Sp','Remove.Kp_Remove.Ps',
'Remove.Kh_Remove.Sp','Remove.Kh_Remove.Ps','Remove.Sp_Remove.Ps',
'Remove.Kp_Remove.Kh_Remove.Sp','Remove.Kp_Remove.Kh_Remove.Ps','Remove.Kp_Remove.Sp_Remove.Ps',
'Remove.Kh_Remove.Sp_Remove.Ps', 'Remove.Kp_Remove.Kh_Remove.Sp_Remove.Ps')

Loss.number.var=c('Loss.number')
Loss.Freq.var=c('Loss.Freq')

Niche.var1=colnames(c2)[grepl('.NicheBreadth',colnames(c2))][-5]
Niche.var2=colnames(c2)[grepl('.NicheOverlap',colnames(c2))][-c(4,7,9,10)][-6]

Relationships.var= colnames(c2)[grepl('.relation',colnames(c2))][-c(3:5,8:10)]

CFS.var=c('Dissimilarity')#c('Sedges.Freq','Grasses.Freq','Forbs.Freq','Legumes.Freq','Shrub.Freq')##########################################################

# path matrix (inner model realtionships)
Removal_treat=c(0,0,0,0,0,0,0)
Loss_species_number=c(1,0,0,0,0,0,0)
Loss_RA=c(1,1,0,0,0,0,0)

Niche1=c(1,1,1,0,0,0,0)
Niche2=c(1,1,1,1,0,0,0)
Relationships_of_functional_group=c(1,1,1,1,1,0,0)

Community_FC=c(1,1,1,1,1,1,0)

rus_path = rbind(Removal_treat,Loss_species_number,Loss_RA,Niche1,Niche2,Relationships_of_functional_group,Community_FC)
colnames(rus_path) = rownames(rus_path)
rus_path

#innerplot(rus_path)

rus_blocks = list(c(Removal.var),c(Loss.number.var),c(Loss.Freq.var),c(Niche.var1),c(Niche.var2),c(Relationships.var),c(CFS.var))
rus_pls = plspm(c2, rus_path, rus_blocks,scaled =T)
summary(rus_pls)

################
################
outer_model=summary(rus_pls)[[3]]
outer_model[abs(outer_model$loading)<0.4,]
#####################
Removal.var=c('Remove.Kp','Remove.Kh','Remove.Sp','Remove.Kp_Remove.Kh','Remove.Kp_Remove.Sp','Remove.Kp_Remove.Ps',
'Remove.Kh_Remove.Sp','Remove.Kh_Remove.Ps','Remove.Sp_Remove.Ps',
'Remove.Kp_Remove.Kh_Remove.Sp','Remove.Kp_Remove.Kh_Remove.Ps','Remove.Kp_Remove.Sp_Remove.Ps',
'Remove.Kh_Remove.Sp_Remove.Ps', 'Remove.Kp_Remove.Kh_Remove.Sp_Remove.Ps')

Loss.number.var=c('Loss.number')
Loss.Freq.var=c('Loss.Freq')

Niche.var1=colnames(c2)[grepl('.NicheBreadth',colnames(c2))][-c(4,5)]
Niche.var2=colnames(c2)[grepl('.NicheOverlap',colnames(c2))][-c(4,7,9,10)][-6]

Relationships.var= colnames(c2)[grepl('.relation',colnames(c2))][-c(3:5,8:10)]

CFS.var=c('Dissimilarity')#c('Sedges.Freq','Grasses.Freq','Forbs.Freq','Legumes.Freq','Shrub.Freq')##########################################################

# path matrix (inner model realtionships)
Removal_treat=c(0,0,0,0,0,0,0)
Loss_species_number=c(1,0,0,0,0,0,0)
Loss_RA=c(1,1,0,0,0,0,0)

Niche1=c(1,1,1,0,0,0,0)
Niche2=c(1,1,1,1,0,0,0)
Relationships_of_functional_group=c(1,1,1,1,1,0,0)

Community_FC=c(1,1,1,1,1,1,0)

rus_path = rbind(Removal_treat,Loss_species_number,Loss_RA,Niche1,Niche2,Relationships_of_functional_group,Community_FC)
colnames(rus_path) = rownames(rus_path)
rus_path

#innerplot(rus_path)

rus_blocks = list(c(Removal.var),c(Loss.number.var),c(Loss.Freq.var),c(Niche.var1),c(Niche.var2),c(Relationships.var),c(CFS.var))
rus_pls = plspm(c2, rus_path, rus_blocks,scaled =T)
summary(rus_pls)
################
outer_model=summary(rus_pls)[[3]]
outer_model[abs(outer_model$loading)<0.4,]

#####################################################

########################################################
library(diagram)
##############################

ff=summary(rus_pls)[[6]]
for(i in 1:7)
{ ff[1:i,i]=0}

ff[2,1]=summary(rus_pls)[[5]]$Loss_species_number[-1,][1]
ff[3,1:2]=summary(rus_pls)[[5]]$Loss_RA[-1,][,1]
ff[4,1:3]=summary(rus_pls)[[5]]$Niche1[-1,][,1]
ff[5,1:4]=summary(rus_pls)[[5]]$Niche2[-1,][,1]
ff[6,1:5]=summary(rus_pls)[[5]]$Relationships_of_functional_group[-1,][,1]

ff[7,c(1:6)]=summary(rus_pls)[[5]]$Community_FC[-1,][,1]

ff=apply(ff,2,function(x)round(x,3))

###########
arr.col=ff
arr.col[arr.col>0]=1
arr.col[arr.col<0]=-1

arr.col[arr.col=='1']="red"
arr.col[arr.col=='-1']="blue"
########################################
name1=c('Removal treatments','The number of lost species','Lost abundance','Niche breadth','Niche overlap','Relationships among functional groups','')
############
cor.p=ff;
cor.p[2,1]=summary(rus_pls)[[5]]$Loss_species_number[-1,][4]
cor.p[3,1:2]=summary(rus_pls)[[5]]$Loss_RA[-1,][,4]
cor.p[4,1:3]=summary(rus_pls)[[5]]$Niche1[-1,][,4]
cor.p[5,1:4]=summary(rus_pls)[[5]]$Niche2[-1,][,4]
cor.p[6,1:5]=summary(rus_pls)[[5]]$Relationships_of_functional_group[-1,][,4]
cor.p[7,c(1:6)]=summary(rus_pls)[[5]]$Community_FC[-1,][,4]
cor.p=apply(cor.p,2,function(x)round(x,3))
############
arr.col[cor.p>0.1]='grey'
arr.col[cor.p<=0.1&cor.p>0.05&arr.col=='blue']='lightblue'#'#60B9CE'
arr.col[cor.p<=0.1&cor.p>0.05&arr.col=='red']='#FFB6C1'#'#FF8673'
####################################
cve=ff
cve[cve!=0]=0
cve[2,1]=-0.2;cve[3,1]=0.2;cve[4,1]=-0.9;cve[5,1]=0.9;cve[6,1]=-0.72;cve[7,1]=0.6;
cve[6,2]=-0.8;cve[7,2]=-0.56;cve[6,3]=0.8;cve[7,4]=-0.5;cve[7,5]=0.5;
cve[7,3]=0.55
######################
pos <- cbind (c(0.5,0.29,0.71,0.3,0.7,0.5,0.5), c(0.08,0.25+0.04,0.25+0.04,0.45+0.04,0.45+0.04,0.65+0.03,0.9))
################################################################
dtext1=ff
dtext1[]=0.5
for(i in 1:7){dtext1[1:i,i]=0}
dtext1[2,1]=0.7;dtext1[3,1]=0.6;dtext1[4,1]=0.7;dtext1[5,1]=0.65;
dtext1[6,2]=0.7;dtext1[6,3]=0.65;dtext1[7,3]=0.65;
dtext1[7,6]=0.45;dtext1[5,2]=0.6;dtext1[4,3]=0.6;
#########

##############
tiff(file='Figure 5 The pathways of species removal effects on community FC.tif',width=16,height=12,res=600,units='cm')
par(mai=c(0,0,0,0))
layout(matrix(c(1:7,rep(8,7)), nrow = 2, byrow = TRUE), widths = c(1.0,0.365,rep(0.19,5)))  # 第一列是其他列的 1.2倍

plotmat(ff,arr.type='curved',absent=0,box.type=c('rect'),box.prop=c(0.12,rep(0.27,2),rep(0.25,2),0.15,0.4),
curve=cve,pos=pos,box.size=c(0.4,0.17,0.17,rep(0.15,2),0.27,0.17),
dtext=-0.12,arr.lwd=apply(ff,2,abs)*2,shadow.size=0,arr.lcol=arr.col,arr.col=arr.col,arr.tcol=arr.col,name=name1,box.cex=0.7,
box.col=c('#F57F17','#FBC02D','#FFEB3B','#FF8A65','#FFCCBC','pink','#CE93D8'),arr.pos=dtext1,arr.width=0.07,arr.length=0.15,
box.lcol=rep('black',7),box.lwd=0.99,cex.txt=0.55)

text(0.5,0.9+0.022,labels='Changes in community \n functional structure',cex=0.73,font=1)
text(0.5,0.9-0.045,labels=bquote(R^2 == .(round(data.frame(summary(rus_pls)[[7]])[4,2], 2))),cex=0.66)
text(0.03,0.95,labels=paste0('(',letters[1],')'),cex=0.77,xpd=T)
text(1.08,0.95,labels=paste0('(',letters[2],')'),cex=0.77,xpd=NA)
text(0.03,-0.12,labels=paste0('(',letters[3],')'),cex=0.77,xpd=NA)
###############################################
efs1=summary(rus_pls)[[9]]
efs2=efs1[grepl('-> Community_FC',efs1[,1]),][,1:3]
efs3=as.data.frame(t(efs2[,-1]))
colnames(efs3)=c('Removal treatments','Loss species number','Loss abundance','Niche breadth','Niche overlap','Relationships among functional groups')
##################
par(mai=c(0.1,0.5,0.15,0),mgp=c(0.5,0.7,0.2),xpd=TRUE)
barplot(as.matrix(efs3[,1]),ylim=c(-0.6,0.6),cex.axis=0.7,col=c('forestgreen','#9240D5'),beside=T,tck=-0.08)
mtext('Direct and indirect effects',2,cex=0.5,adj=0.5,line=1.7,xpd=NA)
text(1.95,-0.6,labels='Removal \n treatments',cex=0.6)
lines(c(3,3)+0.125,c(0.6,-0.6),lty = 2,xpd=NA,lwd=0.5)
#########
par(mai=c(0.1,0.02,0.15,0),mgp=c(2,0.7,0.2))
barplot(as.matrix(efs3[,2]),ylim=c(-0.6,0.6),cex.axis=0.7,col=c('forestgreen','#9240D5'),beside=T,tck=-0.4,yaxt='n')
text(1.95,-0.6,labels='Loss species \n number',cex=0.6)
lines(c(3,3)+0.125,c(0.6,-0.6),lty = 2,xpd=NA,lwd=0.5)
#########
par(mai=c(0.1,0.02,0.15,0),mgp=c(2,0.7,0.2))
barplot(as.matrix(efs3[,3]),ylim=c(-0.6,0.6),cex.axis=0.7,col=c('forestgreen','#9240D5'),beside=T,tck=-0.4,yaxt='n')
text(1.95,-0.6,labels='Loss abundance',cex=0.6)
lines(c(3,3)+0.125,c(0.6,-0.6),lty = 2,xpd=NA,lwd=0.5)
#########
par(mai=c(0.1,0.02,0.15,0),mgp=c(2,0.7,0.2))
barplot(as.matrix(efs3[,4]),ylim=c(-0.6,0.6),cex.axis=0.7,col=c('forestgreen','#9240D5'),beside=T,tck=-0.4,yaxt='n')
text(1.95,-0.6,labels='Niche breadth',cex=0.6)
lines(c(3,3)+0.125,c(0.6,-0.6),lty = 2,xpd=NA,lwd=0.5)
#########
par(mai=c(0.1,0.02,0.15,0),mgp=c(2,0.7,0.2))
barplot(as.matrix(efs3[,5]),ylim=c(-0.6,0.6),cex.axis=0.7,col=c('forestgreen','#9240D5'),beside=T,tck=-0.4,yaxt='n')
legend(1.1,0.6,legend=c('Direct','Indirect'),col=c('forestgreen','#9240D5'),xpd=NA,border=NA,cex=0.7,pch=15,box.lty = 0,pt.cex=1.1)
text(1.95,-0.6,labels='Niche overlap',cex=0.6)
lines(c(3,3)+0.125,c(0.6,-0.6),lty = 2,xpd=NA,lwd=0.5)
#########
par(mai=c(0.1,0.02,0.15,0),mgp=c(2,0.5,0.2))
barplot(as.matrix(efs3[,6]),ylim=c(-0.6,0.6),cex.axis=0.7,col=c('forestgreen','#9240D5'),beside=T,tck=-0.4,yaxt='n')
text(1.95,-0.56,labels='Relationships \n among \n functional groups',cex=0.6)
#############

loading1=summary(rus_pls)[[3]]
loading2=t(data.frame(loading1[,4]))
par(mai=c(0.3,0.22,0.3,0),mgp=c(0.7,-0.5,-1))
barplot(as.numeric(loading1[,4]),ylim=c(-1,1),beside=T,col=c(rep('#F57F17',14),'#FBC02D','#FFEB3B',rep('#FF8A65',3),rep('#FFCCBC',5),rep('pink',4),'#CE93D8'),space=0.2,
cex.axis=0.7,tck=-0.02,ylab='Loading',cex.lab=0.75)

text(1-0.3, -0.03, labels=expression(paste("Removal ", italic("Kp"))), cex=0.7, srt=270, adj=0, xpd=NA)
text(2-0.3+0.2, -0.03, labels=expression(paste("Removal ", italic("Kh"))), cex=0.7, srt=270, adj=0, xpd=NA)
text(3-0.3+0.4, -0.03, labels=expression(paste("Removal ", italic("Sp"))), cex=0.7, srt=270, adj=0, xpd=NA)
text(4-0.3+0.6, -0.03, labels=expression(paste("Removal ", italic("Kp"),' and ',italic("Kh"))), cex=0.7, srt=270, adj=0, xpd=NA)
text(5-0.3+0.8, -0.03, labels=expression(paste("Removal ", italic("Kp"),' and ',italic("Sp"))), cex=0.7, srt=270, adj=0, xpd=NA)
text(6-0.3+1, -0.03, labels=expression(paste("Removal ", italic("Kp"),' and ',italic("Ps"))), cex=0.7, srt=270, adj=0, xpd=NA)
text(7-0.3+1.2, -0.03, labels=expression(paste("Removal ", italic("Kh"),' and ',italic("Sp"))), cex=0.7, srt=270, adj=0, xpd=NA)
text(8-0.3+1.4, -0.03, labels=expression(paste("Removal ", italic("Kh"),' and ',italic("Ps"))), cex=0.7, srt=270, adj=0, xpd=NA)
text(9-0.3+1.6, -0.03, labels=expression(paste("Removal ", italic("Sp"),' and ',italic("Ps"))), cex=0.7, srt=270, adj=0, xpd=NA)
text(10-0.3+1.8, -0.03, labels=expression(paste("Removal ", italic("Kp"),', ',italic('Kh'),' and ',italic("Sp"))), cex=0.7, srt=270, adj=0, xpd=NA)
text(11-0.3+2, -0.03, labels=expression(paste("Removal ", italic("Kp"),', ',italic('Kh'),' and ',italic("Ps"))), cex=0.7, srt=270, adj=0, xpd=NA)
text(12-0.3+2.2, -0.03, labels=expression(paste("Removal ", italic("Kp"),', ',italic('Sp'),' and ',italic("Ps"))), cex=0.7, srt=270, adj=0, xpd=NA)
text(13-0.3+2.4, -0.03, labels=expression(paste("Removal ", italic("Kh"),', ',italic('Sp'),' and ',italic("Ps"))), cex=0.7, srt=270, adj=0, xpd=NA)
text(14-0.3+2.6, -0.03, labels=expression(paste("Removal ", italic("Kp"),', ',italic("Kh"),', ',italic('Sp'),' and ',italic("Ps"))), cex=0.7, srt=270, adj=0, xpd=NA)
##
text(15-0.3+2.8,-0.03,labels='The number of lost species',cex=0.7,srt=270,adj=0,xpd=NA)
text(16-0.3+3,-0.03,labels='Lost abundance',cex=0.7,srt=270,adj=0,xpd=NA)
text(17-0.3+3.2,-0.03,labels='Sedges',cex=0.7,srt=270,adj=0,xpd=NA)
text(18-0.3+3.4,-0.03,labels='Grasses',cex=0.7,srt=270,adj=0,xpd=NA)
text(19-0.3+3.6,-0.03,labels='Forbs',cex=0.7,srt=270,adj=0,xpd=NA)
text(20-0.3+3.8,-0.03,labels='Sedges-Grasses',cex=0.7,srt=270,adj=0,xpd=NA)
text(21-0.3+4.0,-0.03,labels='Sedges-Forbs',cex=0.7,srt=270,adj=0,xpd=NA)
text(22-0.3+4.2,-0.03,labels='Sedges-Legumes',cex=0.7,srt=270,adj=0,xpd=NA)
text(23-0.3+4.4,-0.03,labels='Grasses-Forbs',cex=0.7,srt=270,adj=0,xpd=NA)
text(24-0.3+4.6,-0.03,labels='Grasses-Legumes',cex=0.7,srt=270,adj=0,xpd=NA)
#####
text(25-0.3+4.8,-0.03-0.6073713,labels='Sedges-Grasses',cex=0.7,srt=270,adj=0,xpd=NA)
#####
text(26-0.3+5.0,-0.03,labels='Sedges-Forbs',cex=0.7,srt=270,adj=0,xpd=NA)
text(27-0.3+5.2,-0.03,labels='Grasses-Legumes',cex=0.7,srt=270,adj=0,xpd=NA)
text(28-0.3+5.4,-0.03,labels='Grasses-Shrub',cex=0.7,srt=270,adj=0,xpd=NA)
text(29-0.3+5.6,-0.03,labels='Changes in community \n functional structure',cex=0.7,srt=270,adj=0,xpd=NA)
lines(c(14,14)+2.6+0.3,c(1,-1.2),lty = 2,xpd=NA,lwd=0.5)
lines(c(15,15)+2.8+0.3,c(1,-1.2),lty = 2,xpd=NA,lwd=0.5)
lines(c(16,16)+3.0+0.3,c(1,-1.2),lty = 2,xpd=NA,lwd=0.5)
lines(c(19,19)+3.6+0.3,c(1,-1.2),lty = 2,xpd=NA,lwd=0.5)
lines(c(24,24)+4.6+0.3,c(1,-1.2),lty = 2,xpd=NA,lwd=0.5)
lines(c(28,28)+5.4+0.3,c(1,-1.2),lty = 2,xpd=NA,lwd=0.5)
######
text(8.45,1,labels='Removal treatments',cex=0.7,srt=0,adj=0.5,xpd=NA)
text(21.1,1,labels='Niche breadth',cex=0.7,srt=0,adj=0.5,xpd=NA)
text(25.9,1,labels='Niche overlap',cex=0.7,srt=0,adj=0.5,xpd=NA)
text(31.3,1,labels='Relationships among \n functional groups',cex=0.7,srt=0,adj=0.5,xpd=NA)
#################################################
dev.off()
#


##################################

#######
pcol=c('grey',rgb(157/225,194/225,214/225),rgb(42/225,99/225,154/225))#rgb(211/225,211/225,211/225)
###############

##############
tiff(file='Figure 6 Effects of species identity on relative abundance under equivalent species loss levels.tif',width=18,height=15,res=600,units='cm')
layout(matrix(c(1:15), nrow = 3, byrow = TRUE), widths = c(1.27, 1,1,1,1))  # 第一列是其他列的 1.2倍
################################################
b6=b5[b5$Loss.number==0|b5$Loss.number==1,];
b6$Dissimilarity=rowSums(b6[,3:7])#群落总多度

b6[,c(1,3:27)]=scale(b6[,c(1,3:27)])#Z-score标准化

y.var=colnames(b6)[3:8]
######################
x.var=c('Remove.Kp','Remove.Kh','Remove.Sp','Remove.Ps')
####################
vars=c('Year','Remove.Kp','Remove.Kh','Remove.Sp','Remove.Ps','(1|Repeat)')

for(i in 1:length(y.var))#length(y.var)
{
model=paste0(y.var[i],'~',paste(vars,collapse = "+"))
print(r.squaredGLMM(lmer(model,data=b6,REML = T)))
coefs=summary(lmer(model,data=b6,REML = T))$coefficients;
coefs2=cbind(y.var[i],coefs);colnames(coefs2)[1]='Variable'

if(i==1){coefs3=coefs2}else{coefs3=rbind(coefs3,coefs2)}
}

################################################
data2=coefs3;colnames(data2)[c(3,5,6)]=c('Std.Error','t.value','P');
data3=data2[grepl(x.var[1],rownames(data2)),][1:6,]
data3=as.data.frame(data3)
data3[,2:6]=apply(data3[,2:6],2,as.numeric)
#################################################
col3=rep(pcol[2],6); col3[data3$P>0.1]=pcol[1];col3[data3$P<0.05]=pcol[3]
######
par(mai=c(0.45,0.55,0.3,0.05),mgp=c(1.2,0.2,0))

plot(c(1:6)~rev(Estimate),data3,pch=16,col=rev(col3),cex=1,ylab='',yaxt='n',xlab='Effect size',xlim=c(-1,1),cex.lab=0.8,
cex.axis=0.8,tck=-0.03,cex.main=0.8,font.main=1)
mtext('(a)',side=2,at=6.85,line=-0.02,cex=0.7,las=2)

arrows(x0=rev(data3$Estimate),y0=c(1:6),x1=rev(data3$Estimate-data3$Std.Error),y1=c(1:6),angle=90,col=rev(col3),lwd=1,length=0.03)
arrows(x0=rev(data3$Estimate),y0=c(1:6),x1=rev(data3$Estimate+data3$Std.Error),y1=c(1:6),angle=90,col=rev(col3),lwd=1,length=0.03)

par(mgp=c(0.8,0.5,0))
axis(2,at=c(1:6),labels=rev(c(matrix(unlist(strsplit(data3$Variable[1:5],split='[.]')),,2,byrow=T)[,1],'Community')),cex.axis=0.8,las=2,tck=-0.04)
lines(c(0,0),c(-1,8),lty=2)
###############
adjust1=0.12;adjust2=0.05;adjust3=0.05
#rasterImage(img.kp1,xleft =  -0.97+adjust1,ybottom = 6.3,xright = -0.57+adjust3,ytop = 7.4,interpolate = TRUE,angle=0,xpd=T)
rasterImage(img.kp2, xleft = -0.97+adjust1,ybottom = 6.3, xright = -0.57+adjust3,ytop = 7.4,interpolate = TRUE,angle=0,xpd=T)
rasterImage(img.kh1,xleft = -0.45+adjust1,ybottom = 6.3,xright = -0.05+adjust3,ytop = 7.4, interpolate = TRUE,angle=0,xpd=T)
#rasterImage(img.kh2, xleft =-0.45+adjust1,ybottom = 6.3, xright = -0.05+adjust3,ytop = 7.4,interpolate = TRUE,angle=0,xpd=T)
rasterImage(img.sp1,xleft = 0.09+adjust1,ybottom = 6.3,xright = 0.49+adjust3,ytop = 7.4, interpolate = TRUE,angle=0,xpd=T)
#rasterImage(img.sp2, xleft = 0.09+adjust1,ybottom =6.3, xright =0.49+adjust3,ytop =7.4,interpolate = TRUE,angle=0,xpd=T)
rasterImage(img.ps1,xleft =  0.59+adjust1,ybottom = 6.3,xright = 0.99+adjust3,ytop = 7.4, interpolate = TRUE,angle=0,xpd=T)
#rasterImage(img.ps2, xleft = 0.59+adjust1,ybottom = 6.3, xright = 0.99+adjust3,ytop = 7.4,interpolate = TRUE,angle=0,xpd=T)
############################
text(x=-0.98+adjust2,y= 6.3,labels='Kp',col='darkgrey',font=4,cex=0.7,srt=0,pos=3,xpd=T)
text(x=-0.46+adjust2,y= 6.3,labels='Kh',col='darkgreen',font=4,cex=0.7,srt=0,pos=3,xpd=T)
text(x=0.07+adjust2,y= 6.3,labels='Sp',col='darkgreen',font=4,cex=0.7,srt=0,pos=3,xpd=T)
text(x=0.59+adjust2,y= 6.3,labels='Ps',col='darkgreen',,font=4,cex=0.7,srt=0,pos=3,xpd=T)
########################

################################################
data3=data2[grepl(x.var[2],rownames(data2)),][1:6,]
data3=as.data.frame(data3)
data3[,2:6]=apply(data3[,2:6],2,as.numeric)
#################################################
col3=rep(pcol[2],6); col3[data3$P>0.1]=pcol[1];col3[data3$P<0.05]=pcol[3]
######
par(mai=c(0.45,0.2,0.3,0.05),mgp=c(1.2,0.2,0))

plot(c(1:6)~rev(Estimate),data3,pch=16,col=rev(col3),cex=1,ylab='',yaxt='n',xlab='Effect size',xlim=c(-1,1),cex.lab=0.8,
cex.axis=0.8,tck=-0.03,cex.main=0.8,font.main=1)
mtext('(b)',side=2,at=6.85,line=-0.02,cex=0.7,las=2)

arrows(x0=rev(data3$Estimate),y0=c(1:6),x1=rev(data3$Estimate-data3$Std.Error),y1=c(1:6),angle=90,col=rev(col3),lwd=1,length=0.03)
arrows(x0=rev(data3$Estimate),y0=c(1:6),x1=rev(data3$Estimate+data3$Std.Error),y1=c(1:6),angle=90,col=rev(col3),lwd=1,length=0.03)

par(mgp=c(0.8,0.5,0))
lines(c(0,0),c(-1,8),lty=2)
axis(2,at=c(1:6),labels=rep('',6),cex.axis=0.8,las=2,tck=-0.05)
lines(c(0,0),c(-1,8),lty=2)

###############

rasterImage(img.kp1,xleft =  -0.97+adjust1,ybottom = 6.3,xright = -0.57+adjust3,ytop = 7.4,interpolate = TRUE,angle=0,xpd=T)
#rasterImage(img.kp2, xleft = -0.97+adjust1,ybottom = 6.3, xright = -0.57+adjust3,ytop = 7.4,interpolate = TRUE,angle=0,xpd=T)
#rasterImage(img.kh1,xleft = -0.45+adjust1,ybottom = 6.3,xright = -0.05+adjust3,ytop = 7.4, interpolate = TRUE,angle=0,xpd=T)
rasterImage(img.kh2, xleft =-0.45+adjust1,ybottom = 6.3, xright = -0.05+adjust3,ytop = 7.4,interpolate = TRUE,angle=0,xpd=T)
rasterImage(img.sp1,xleft = 0.09+adjust1,ybottom = 6.3,xright = 0.49+adjust3,ytop = 7.4, interpolate = TRUE,angle=0,xpd=T)
#rasterImage(img.sp2, xleft = 0.09+adjust1,ybottom =6.3, xright =0.49+adjust3,ytop =7.4,interpolate = TRUE,angle=0,xpd=T)
rasterImage(img.ps1,xleft =  0.59+adjust1,ybottom = 6.3,xright = 0.99+adjust3,ytop = 7.4, interpolate = TRUE,angle=0,xpd=T)
#rasterImage(img.ps2, xleft = 0.59+adjust1,ybottom = 6.3, xright = 0.99+adjust3,ytop = 7.4,interpolate = TRUE,angle=0,xpd=T)
############################
text(x=-0.98+adjust2,y= 6.3,labels='Kp',col='darkgreen',font=4,cex=0.7,srt=0,pos=3,xpd=T)
text(x=-0.46+adjust2,y= 6.3,labels='Kh',col='darkgrey',font=4,cex=0.7,srt=0,pos=3,xpd=T)
text(x=0.07+adjust2,y= 6.3,labels='Sp',col='darkgreen',font=4,cex=0.7,srt=0,pos=3,xpd=T)
text(x=0.59+adjust2,y= 6.3,labels='Ps',col='darkgreen',,font=4,cex=0.7,srt=0,pos=3,xpd=T)
########################
################################################
data3=data2[grepl(x.var[3],rownames(data2)),][1:6,]
data3=as.data.frame(data3)
data3[,2:6]=apply(data3[,2:6],2,as.numeric)
#################################################
col3=rep(pcol[2],6); col3[data3$P>0.1]=pcol[1];col3[data3$P<0.05]=pcol[3]
######
par(mai=c(0.45,0.2,0.3,0.05),mgp=c(1.2,0.2,0))

plot(c(1:6)~rev(Estimate),data3,pch=16,col=rev(col3),cex=1,ylab='',yaxt='n',xlab='Effect size',xlim=c(-1,1),cex.lab=0.8,
cex.axis=0.8,tck=-0.03,cex.main=0.8,font.main=1)
mtext('(c)',side=2,at=6.85,line=-0.02,cex=0.7,las=2)

arrows(x0=rev(data3$Estimate),y0=c(1:6),x1=rev(data3$Estimate-data3$Std.Error),y1=c(1:6),angle=90,col=rev(col3),lwd=1,length=0.03)
arrows(x0=rev(data3$Estimate),y0=c(1:6),x1=rev(data3$Estimate+data3$Std.Error),y1=c(1:6),angle=90,col=rev(col3),lwd=1,length=0.03)

par(mgp=c(0.8,0.5,0))
lines(c(0,0),c(-1,8),lty=2)
axis(2,at=c(1:6),labels=rep('',6),cex.axis=0.8,las=2,tck=-0.05)
lines(c(0,0),c(-1,8),lty=2)
###############

rasterImage(img.kp1,xleft =  -0.97+adjust1,ybottom = 6.3,xright = -0.57+adjust3,ytop = 7.4,interpolate = TRUE,angle=0,xpd=T)
#rasterImage(img.kp2, xleft = -0.97+adjust1,ybottom = 6.3, xright = -0.57+adjust3,ytop = 7.4,interpolate = TRUE,angle=0,xpd=T)
rasterImage(img.kh1,xleft = -0.45+adjust1,ybottom = 6.3,xright = -0.05+adjust3,ytop = 7.4, interpolate = TRUE,angle=0,xpd=T)
#rasterImage(img.kh2, xleft =-0.45+adjust1,ybottom = 6.3, xright = -0.05+adjust3,ytop = 7.4,interpolate = TRUE,angle=0,xpd=T)
#rasterImage(img.sp1,xleft = 0.09+adjust1,ybottom = 6.3,xright = 0.49+adjust3,ytop = 7.4, interpolate = TRUE,angle=0,xpd=T)
rasterImage(img.sp2, xleft = 0.09+adjust1,ybottom =6.3, xright =0.49+adjust3,ytop =7.4,interpolate = TRUE,angle=0,xpd=T)
rasterImage(img.ps1,xleft =  0.59+adjust1,ybottom = 6.3,xright = 0.99+adjust3,ytop = 7.4, interpolate = TRUE,angle=0,xpd=T)
#rasterImage(img.ps2, xleft = 0.59+adjust1,ybottom = 6.3, xright = 0.99+adjust3,ytop = 7.4,interpolate = TRUE,angle=0,xpd=T)
############################
text(x=-0.98+adjust2,y= 6.3,labels='Kp',col='darkgreen',font=4,cex=0.7,srt=0,pos=3,xpd=T)
text(x=-0.46+adjust2,y= 6.3,labels='Kh',col='darkgreen',font=4,cex=0.7,srt=0,pos=3,xpd=T)
text(x=0.07+adjust2,y= 6.3,labels='Sp',col='darkgrey',font=4,cex=0.7,srt=0,pos=3,xpd=T)
text(x=0.59+adjust2,y= 6.3,labels='Ps',col='darkgreen',,font=4,cex=0.7,srt=0,pos=3,xpd=T)
########################
################################################
data3=data2[grepl(x.var[4],rownames(data2)),][1:6,]
data3=as.data.frame(data3)
data3[,2:6]=apply(data3[,2:6],2,as.numeric)
#################################################
col3=rep(pcol[2],6); col3[data3$P>0.1]=pcol[1];col3[data3$P<0.05]=pcol[3]
######
par(mai=c(0.45,0.2,0.3,0.05),mgp=c(1.2,0.2,0))

plot(c(1:6)~rev(Estimate),data3,pch=16,col=rev(col3),cex=1,ylab='',yaxt='n',xlab='Effect size',xlim=c(-1,1),cex.lab=0.8,
cex.axis=0.8,tck=-0.03,cex.main=0.8,font.main=1)
mtext('(d)',side=2,at=6.85,line=-0.02,cex=0.7,las=2)

arrows(x0=rev(data3$Estimate),y0=c(1:6),x1=rev(data3$Estimate-data3$Std.Error),y1=c(1:6),angle=90,col=rev(col3),lwd=1,length=0.03)
arrows(x0=rev(data3$Estimate),y0=c(1:6),x1=rev(data3$Estimate+data3$Std.Error),y1=c(1:6),angle=90,col=rev(col3),lwd=1,length=0.03)

par(mgp=c(0.8,0.5,0))
lines(c(0,0),c(-1,8),lty=2)
axis(2,at=c(1:6),labels=rep('',6),cex.axis=0.8,las=2,tck=-0.05)
lines(c(0,0),c(-1,8),lty=2)
###############

rasterImage(img.kp1,xleft =  -0.97+adjust1,ybottom = 6.3,xright = -0.57+adjust3,ytop = 7.4,interpolate = TRUE,angle=0,xpd=T)
#rasterImage(img.kp2, xleft = -0.97+adjust1,ybottom = 6.3, xright = -0.57+adjust3,ytop = 7.4,interpolate = TRUE,angle=0,xpd=T)
rasterImage(img.kh1,xleft = -0.45+adjust1,ybottom = 6.3,xright = -0.05+adjust3,ytop = 7.4, interpolate = TRUE,angle=0,xpd=T)
#rasterImage(img.kh2, xleft =-0.45+adjust1,ybottom = 6.3, xright = -0.05+adjust3,ytop = 7.4,interpolate = TRUE,angle=0,xpd=T)
rasterImage(img.sp1,xleft = 0.09+adjust1,ybottom = 6.3,xright = 0.49+adjust3,ytop = 7.4, interpolate = TRUE,angle=0,xpd=T)
#rasterImage(img.sp2, xleft = 0.09+adjust1,ybottom =6.3, xright =0.49+adjust3,ytop =7.4,interpolate = TRUE,angle=0,xpd=T)
#rasterImage(img.ps1,xleft =  0.59+adjust1,ybottom = 6.3,xright = 0.95+adjust3,ytop = 7.4, interpolate = TRUE,angle=0,xpd=T)
rasterImage(img.ps2, xleft = 0.59+adjust1,ybottom = 6.3, xright = 0.95+adjust3,ytop = 7.4,interpolate = TRUE,angle=0,xpd=T)
############################
text(x=-0.98+adjust2,y= 6.3,labels='Kp',col='darkgreen',font=4,cex=0.7,srt=0,pos=3,xpd=T)
text(x=-0.46+adjust2,y= 6.3,labels='Kh',col='darkgreen',font=4,cex=0.7,srt=0,pos=3,xpd=T)
text(x=0.07+adjust2,y= 6.3,labels='Sp',col='darkgreen',font=4,cex=0.7,srt=0,pos=3,xpd=T)
text(x=0.59+adjust2,y= 6.3,labels='Ps',col='darkgrey',,font=4,cex=0.7,srt=0,pos=3,xpd=T)
########################
##################
################################################

b6=b5[b5$Loss.number==0|b5$Loss.number==2,];
b6$Dissimilarity=rowSums(b6[,3:7])#群落总多度
b6[,c(1,3:27)]=scale(b6[,c(1,3:27)])#Z-score标准化
y.var=colnames(b6)[3:8]
######################
vars=c('Year','Remove.Kp_Remove.Kh','Remove.Kp_Remove.Sp','Remove.Kp_Remove.Ps'
,'Remove.Kh_Remove.Sp','Remove.Kh_Remove.Ps','Remove.Sp_Remove.Ps','(1|Repeat)')

for(i in 1:length(y.var))#length(y.var)
{
model=paste0(y.var[i],'~',paste(vars,collapse = "+"))
print(r.squaredGLMM(lmer(model,data=b6,REML = T)))
coefs=summary(lmer(model,data=b6,REML = T))$coefficients;
coefs2=cbind(y.var[i],coefs);colnames(coefs2)[1]='Variable'

if(i==1){coefs3=coefs2}else{coefs3=rbind(coefs3,coefs2)}
}

################################################
x.var=c('Remove.Kp_Remove.Kh','Remove.Kp_Remove.Sp','Remove.Kp_Remove.Ps'
,'Remove.Kh_Remove.Sp','Remove.Kh_Remove.Ps','Remove.Sp_Remove.Ps')
data2=coefs3;colnames(data2)[c(3,5,6)]=c('Std.Error','t.value','P');
######################
data3=data2[rownames(data2)==x.var[1],][1:6,]
data3=as.data.frame(data3)
data3[,2:6]=apply(data3[,2:6],2,as.numeric)
#################################################
col3=rep(pcol[2],6); col3[data3$P>0.1]=pcol[1];col3[data3$P<0.05]=pcol[3]
######
par(mai=c(0.45,0.2,0.3,0.05),mgp=c(1.2,0.2,0))

plot(c(1:6)~rev(Estimate),data3,pch=16,col=rev(col3),cex=1,ylab='',yaxt='n',xlab='Effect size',xlim=c(-1,1),cex.lab=0.8,
cex.axis=0.8,tck=-0.03,cex.main=0.8,font.main=1)
mtext('(e)',side=2,at=6.85,line=-0.02,cex=0.7,las=2)

arrows(x0=rev(data3$Estimate),y0=c(1:6),x1=rev(data3$Estimate-data3$Std.Error),y1=c(1:6),angle=90,col=rev(col3),lwd=1,length=0.03)
arrows(x0=rev(data3$Estimate),y0=c(1:6),x1=rev(data3$Estimate+data3$Std.Error),y1=c(1:6),angle=90,col=rev(col3),lwd=1,length=0.03)

par(mgp=c(0.8,0.5,0))
axis(2,at=c(1:6),labels=rep('',6),cex.axis=0.8,las=2,tck=-0.05)
lines(c(0,0),c(-1,8),lty=2)
###############

#rasterImage(img.kp1,xleft =  -0.97+adjust1,ybottom = 6.3,xright = -0.57+adjust3,ytop = 7.4,interpolate = TRUE,angle=0,xpd=T)
rasterImage(img.kp2, xleft = -0.97+adjust1,ybottom = 6.3, xright = -0.57+adjust3,ytop = 7.4,interpolate = TRUE,angle=0,xpd=T)
#rasterImage(img.kh1,xleft = -0.45+adjust1,ybottom = 6.3,xright = -0.05+adjust3,ytop = 7.4, interpolate = TRUE,angle=0,xpd=T)
rasterImage(img.kh2, xleft =-0.45+adjust1,ybottom = 6.3, xright = -0.05+adjust3,ytop = 7.4,interpolate = TRUE,angle=0,xpd=T)
rasterImage(img.sp1,xleft = 0.09+adjust1,ybottom = 6.3,xright = 0.49+adjust3,ytop = 7.4, interpolate = TRUE,angle=0,xpd=T)
#rasterImage(img.sp2, xleft = 0.09+adjust1,ybottom =6.3, xright =0.49+adjust3,ytop =7.4,interpolate = TRUE,angle=0,xpd=T)
rasterImage(img.ps1,xleft =  0.59+adjust1,ybottom = 6.3,xright = 0.99+adjust3,ytop = 7.4, interpolate = TRUE,angle=0,xpd=T)
#rasterImage(img.ps2, xleft = 0.59+adjust1,ybottom = 6.3, xright = 0.99+adjust3,ytop = 7.4,interpolate = TRUE,angle=0,xpd=T)
############################
text(x=-0.98+adjust2,y= 6.3,labels='Kp',col='darkgrey',font=4,cex=0.7,srt=0,pos=3,xpd=T)
text(x=-0.46+adjust2,y= 6.3,labels='Kh',col='darkgrey',font=4,cex=0.7,srt=0,pos=3,xpd=T)
text(x=0.07+adjust2,y= 6.3,labels='Sp',col='darkgreen',font=4,cex=0.7,srt=0,pos=3,xpd=T)
text(x=0.59+adjust2,y= 6.3,labels='Ps',col='darkgreen',,font=4,cex=0.7,srt=0,pos=3,xpd=T)
########################

##########################################
data3=data2[rownames(data2)==x.var[2],][1:6,]
data3=as.data.frame(data3)
data3[,2:6]=apply(data3[,2:6],2,as.numeric)
#################################################
col3=rep(pcol[2],6); col3[data3$P>0.1]=pcol[1];col3[data3$P<0.05]=pcol[3]
######
par(mai=c(0.45,0.55,0.3,0.05),mgp=c(1.2,0.2,0))

plot(c(1:6)~rev(Estimate),data3,pch=16,col=rev(col3),cex=1,ylab='',yaxt='n',xlab='Effect size',xlim=c(-1,1),cex.lab=0.8,
cex.axis=0.8,tck=-0.03,cex.main=0.8,font.main=1)
mtext('(f)',side=2,at=6.85,line=-0.02,cex=0.7,las=2)

arrows(x0=rev(data3$Estimate),y0=c(1:6),x1=rev(data3$Estimate-data3$Std.Error),y1=c(1:6),angle=90,col=rev(col3),lwd=1,length=0.03)
arrows(x0=rev(data3$Estimate),y0=c(1:6),x1=rev(data3$Estimate+data3$Std.Error),y1=c(1:6),angle=90,col=rev(col3),lwd=1,length=0.03)

par(mgp=c(0.8,0.5,0))
axis(2,at=c(1:6),labels=rev(c(matrix(unlist(strsplit(data3$Variable[1:5],split='[.]')),,2,byrow=T)[,1],'Community')),cex.axis=0.8,las=2,tck=-0.04)
lines(c(0,0),c(-1,8),lty=2)
###############
#rasterImage(img.kp1,xleft =  -0.97+adjust1,ybottom = 6.3,xright = -0.57+adjust3,ytop = 7.4,interpolate = TRUE,angle=0,xpd=T)
rasterImage(img.kp2, xleft = -0.97+adjust1,ybottom = 6.3, xright = -0.57+adjust3,ytop = 7.4,interpolate = TRUE,angle=0,xpd=T)
rasterImage(img.kh1,xleft = -0.45+adjust1,ybottom = 6.3,xright = -0.05+adjust3,ytop = 7.4, interpolate = TRUE,angle=0,xpd=T)
#rasterImage(img.kh2, xleft =-0.45+adjust1,ybottom = 6.3, xright = -0.05+adjust3,ytop = 7.4,interpolate = TRUE,angle=0,xpd=T)
#rasterImage(img.sp1,xleft = 0.09+adjust1,ybottom = 6.3,xright = 0.49+adjust3,ytop = 7.4, interpolate = TRUE,angle=0,xpd=T)
rasterImage(img.sp2, xleft = 0.09+adjust1,ybottom =6.3, xright =0.49+adjust3,ytop =7.4,interpolate = TRUE,angle=0,xpd=T)
rasterImage(img.ps1,xleft =  0.59+adjust1,ybottom = 6.3,xright = 0.99+adjust3,ytop = 7.4, interpolate = TRUE,angle=0,xpd=T)
#rasterImage(img.ps2, xleft = 0.59+adjust1,ybottom = 6.3, xright = 0.99+adjust3,ytop = 7.4,interpolate = TRUE,angle=0,xpd=T)
############################
text(x=-0.98+adjust2,y= 6.3,labels='Kp',col='darkgrey',font=4,cex=0.7,srt=0,pos=3,xpd=T)
text(x=-0.46+adjust2,y= 6.3,labels='Kh',col='darkgreen',font=4,cex=0.7,srt=0,pos=3,xpd=T)
text(x=0.07+adjust2,y= 6.3,labels='Sp',col='darkgrey',font=4,cex=0.7,srt=0,pos=3,xpd=T)
text(x=0.59+adjust2,y= 6.3,labels='Ps',col='darkgreen',,font=4,cex=0.7,srt=0,pos=3,xpd=T)
########################

######################
data3=data2[rownames(data2)==x.var[3],][1:6,]
data3=as.data.frame(data3)
data3[,2:6]=apply(data3[,2:6],2,as.numeric)
#################################################
col3=rep(pcol[2],6); col3[data3$P>0.1]=pcol[1];col3[data3$P<0.05]=pcol[3]
######
par(mai=c(0.45,0.2,0.3,0.05),mgp=c(1.2,0.2,0))

plot(c(1:6)~rev(Estimate),data3,pch=16,col=rev(col3),cex=1,ylab='',yaxt='n',xlab='Effect size',xlim=c(-1,1),cex.lab=0.8,
cex.axis=0.8,tck=-0.03,cex.main=0.8,font.main=1)
mtext('(g)',side=2,at=6.85,line=-0.02,cex=0.7,las=2)

arrows(x0=rev(data3$Estimate),y0=c(1:6),x1=rev(data3$Estimate-data3$Std.Error),y1=c(1:6),angle=90,col=rev(col3),lwd=1,length=0.03)
arrows(x0=rev(data3$Estimate),y0=c(1:6),x1=rev(data3$Estimate+data3$Std.Error),y1=c(1:6),angle=90,col=rev(col3),lwd=1,length=0.03)

par(mgp=c(0.8,0.5,0))
axis(2,at=c(1:6),labels=rep('',6),cex.axis=0.8,las=2,tck=-0.05)
lines(c(0,0),c(-1,8),lty=2)
###############

#rasterImage(img.kp1,xleft =  -0.97+adjust1,ybottom = 6.3,xright = -0.57+adjust3,ytop = 7.4,interpolate = TRUE,angle=0,xpd=T)
rasterImage(img.kp2, xleft = -0.97+adjust1,ybottom = 6.3, xright = -0.57+adjust3,ytop = 7.4,interpolate = TRUE,angle=0,xpd=T)
rasterImage(img.kh1,xleft = -0.45+adjust1,ybottom = 6.3,xright = -0.05+adjust3,ytop = 7.4, interpolate = TRUE,angle=0,xpd=T)
#rasterImage(img.kh2, xleft =-0.45+adjust1,ybottom = 6.3, xright = -0.05+adjust3,ytop = 7.4,interpolate = TRUE,angle=0,xpd=T)
rasterImage(img.sp1,xleft = 0.09+adjust1,ybottom = 6.3,xright = 0.49+adjust3,ytop = 7.4, interpolate = TRUE,angle=0,xpd=T)
#rasterImage(img.sp2, xleft = 0.09+adjust1,ybottom =6.3, xright =0.49+adjust3,ytop =7.4,interpolate = TRUE,angle=0,xpd=T)
#rasterImage(img.ps1,xleft =  0.59+adjust1,ybottom = 6.3,xright = 0.99+adjust3,ytop = 7.4, interpolate = TRUE,angle=0,xpd=T)
rasterImage(img.ps2, xleft = 0.59+adjust1,ybottom = 6.3, xright = 0.99+adjust3,ytop = 7.4,interpolate = TRUE,angle=0,xpd=T)
############################
text(x=-0.98+adjust2,y= 6.3,labels='Kp',col='darkgrey',font=4,cex=0.7,srt=0,pos=3,xpd=T)
text(x=-0.46+adjust2,y= 6.3,labels='Kh',col='darkgreen',font=4,cex=0.7,srt=0,pos=3,xpd=T)
text(x=0.07+adjust2,y= 6.3,labels='Sp',col='darkgreen',font=4,cex=0.7,srt=0,pos=3,xpd=T)
text(x=0.59+adjust2,y= 6.3,labels='Ps',col='darkgrey',,font=4,cex=0.7,srt=0,pos=3,xpd=T)
########################

######################
data3=data2[rownames(data2)==x.var[4],][1:6,]
data3=as.data.frame(data3)
data3[,2:6]=apply(data3[,2:6],2,as.numeric)
#################################################
col3=rep(pcol[2],6); col3[data3$P>0.1]=pcol[1];col3[data3$P<0.05]=pcol[3]
######
par(mai=c(0.45,0.2,0.3,0.05),mgp=c(1.2,0.2,0))

plot(c(1:6)~rev(Estimate),data3,pch=16,col=rev(col3),cex=1,ylab='',yaxt='n',xlab='Effect size',xlim=c(-1,1),cex.lab=0.8,
cex.axis=0.8,tck=-0.03,cex.main=0.8,font.main=1)
mtext('(h)',side=2,at=6.85,line=-0.02,cex=0.7,las=2)

arrows(x0=rev(data3$Estimate),y0=c(1:6),x1=rev(data3$Estimate-data3$Std.Error),y1=c(1:6),angle=90,col=rev(col3),lwd=1,length=0.03)
arrows(x0=rev(data3$Estimate),y0=c(1:6),x1=rev(data3$Estimate+data3$Std.Error),y1=c(1:6),angle=90,col=rev(col3),lwd=1,length=0.03)

par(mgp=c(0.8,0.5,0))
axis(2,at=c(1:6),labels=rep('',6),cex.axis=0.8,las=2,tck=-0.05)
lines(c(0,0),c(-1,8),lty=2)
###############

rasterImage(img.kp1,xleft =  -0.97+adjust1,ybottom = 6.3,xright = -0.57+adjust3,ytop = 7.4,interpolate = TRUE,angle=0,xpd=T)
#rasterImage(img.kp2, xleft = -0.97+adjust1,ybottom = 6.3, xright = -0.57+adjust3,ytop = 7.4,interpolate = TRUE,angle=0,xpd=T)
#rasterImage(img.kh1,xleft = -0.45+adjust1,ybottom = 6.3,xright = -0.05+adjust3,ytop = 7.4, interpolate = TRUE,angle=0,xpd=T)
rasterImage(img.kh2, xleft =-0.45+adjust1,ybottom = 6.3, xright = -0.05+adjust3,ytop = 7.4,interpolate = TRUE,angle=0,xpd=T)
#rasterImage(img.sp1,xleft = 0.09+adjust1,ybottom = 6.3,xright = 0.49+adjust3,ytop = 7.4, interpolate = TRUE,angle=0,xpd=T)
rasterImage(img.sp2, xleft = 0.09+adjust1,ybottom =6.3, xright =0.49+adjust3,ytop =7.4,interpolate = TRUE,angle=0,xpd=T)
rasterImage(img.ps1,xleft =  0.59+adjust1,ybottom = 6.3,xright = 0.99+adjust3,ytop = 7.4, interpolate = TRUE,angle=0,xpd=T)
#rasterImage(img.ps2, xleft = 0.59+adjust1,ybottom = 6.3, xright = 0.99+adjust3,ytop = 7.4,interpolate = TRUE,angle=0,xpd=T)
############################
text(x=-0.98+adjust2,y= 6.3,labels='Kp',col='darkgreen',font=4,cex=0.7,srt=0,pos=3,xpd=T)
text(x=-0.46+adjust2,y= 6.3,labels='Kh',col='darkgrey',font=4,cex=0.7,srt=0,pos=3,xpd=T)
text(x=0.07+adjust2,y= 6.3,labels='Sp',col='darkgrey',font=4,cex=0.7,srt=0,pos=3,xpd=T)
text(x=0.59+adjust2,y= 6.3,labels='Ps',col='darkgreen',,font=4,cex=0.7,srt=0,pos=3,xpd=T)
########################

######################
data3=data2[rownames(data2)==x.var[5],][1:6,]
data3=as.data.frame(data3)
data3[,2:6]=apply(data3[,2:6],2,as.numeric)
#################################################
col3=rep(pcol[2],6); col3[data3$P>0.1]=pcol[1];col3[data3$P<0.05]=pcol[3]
######
par(mai=c(0.45,0.2,0.3,0.05),mgp=c(1.2,0.2,0))

plot(c(1:6)~rev(Estimate),data3,pch=16,col=rev(col3),cex=1,ylab='',yaxt='n',xlab='Effect size',xlim=c(-1,1),cex.lab=0.8,
cex.axis=0.8,tck=-0.03,cex.main=0.8,font.main=1)
mtext('(i)',side=2,at=6.85,line=-0.02,cex=0.7,las=2)

arrows(x0=rev(data3$Estimate),y0=c(1:6),x1=rev(data3$Estimate-data3$Std.Error),y1=c(1:6),angle=90,col=rev(col3),lwd=1,length=0.03)
arrows(x0=rev(data3$Estimate),y0=c(1:6),x1=rev(data3$Estimate+data3$Std.Error),y1=c(1:6),angle=90,col=rev(col3),lwd=1,length=0.03)

par(mgp=c(0.8,0.5,0))
axis(2,at=c(1:6),labels=rep('',6),cex.axis=0.8,las=2,tck=-0.05)
lines(c(0,0),c(-1,8),lty=2)
###############

rasterImage(img.kp1,xleft =  -0.97+adjust1,ybottom = 6.3,xright = -0.57+adjust3,ytop = 7.4,interpolate = TRUE,angle=0,xpd=T)
#rasterImage(img.kp2, xleft = -0.97+adjust1,ybottom = 6.3, xright = -0.57+adjust3,ytop = 7.4,interpolate = TRUE,angle=0,xpd=T)
#rasterImage(img.kh1,xleft = -0.45+adjust1,ybottom = 6.3,xright = -0.05+adjust3,ytop = 7.4, interpolate = TRUE,angle=0,xpd=T)
rasterImage(img.kh2, xleft =-0.45+adjust1,ybottom = 6.3, xright = -0.05+adjust3,ytop = 7.4,interpolate = TRUE,angle=0,xpd=T)
rasterImage(img.sp1,xleft = 0.09+adjust1,ybottom = 6.3,xright = 0.49+adjust3,ytop = 7.4, interpolate = TRUE,angle=0,xpd=T)
#rasterImage(img.sp2, xleft = 0.09+adjust1,ybottom =6.3, xright =0.49+adjust3,ytop =7.4,interpolate = TRUE,angle=0,xpd=T)
#rasterImage(img.ps1,xleft =  0.59+adjust1,ybottom = 6.3,xright = 0.99+adjust3,ytop = 7.4, interpolate = TRUE,angle=0,xpd=T)
rasterImage(img.ps2, xleft = 0.59+adjust1,ybottom = 6.3, xright = 0.99+adjust3,ytop = 7.4,interpolate = TRUE,angle=0,xpd=T)
############################
text(x=-0.98+adjust2,y= 6.3,labels='Kp',col='darkgreen',font=4,cex=0.7,srt=0,pos=3,xpd=T)
text(x=-0.46+adjust2,y= 6.3,labels='Kh',col='darkgrey',font=4,cex=0.7,srt=0,pos=3,xpd=T)
text(x=0.07+adjust2,y= 6.3,labels='Sp',col='darkgreen',font=4,cex=0.7,srt=0,pos=3,xpd=T)
text(x=0.59+adjust2,y= 6.3,labels='Ps',col='darkgrey',,font=4,cex=0.7,srt=0,pos=3,xpd=T)
########################

######################
data3=data2[rownames(data2)==x.var[6],][1:6,]
data3=as.data.frame(data3)
data3[,2:6]=apply(data3[,2:6],2,as.numeric)
#################################################
col3=rep(pcol[2],6); col3[data3$P>0.1]=pcol[1];col3[data3$P<0.05]=pcol[3]
######
par(mai=c(0.45,0.2,0.3,0.05),mgp=c(1.2,0.2,0))

plot(c(1:6)~rev(Estimate),data3,pch=16,col=rev(col3),cex=1,ylab='',yaxt='n',xlab='Effect size',xlim=c(-1,1),cex.lab=0.8,
cex.axis=0.8,tck=-0.03,cex.main=0.8,font.main=1)
mtext('(j)',side=2,at=6.85,line=-0.02,cex=0.7,las=2)

arrows(x0=rev(data3$Estimate),y0=c(1:6),x1=rev(data3$Estimate-data3$Std.Error),y1=c(1:6),angle=90,col=rev(col3),lwd=1,length=0.03)
arrows(x0=rev(data3$Estimate),y0=c(1:6),x1=rev(data3$Estimate+data3$Std.Error),y1=c(1:6),angle=90,col=rev(col3),lwd=1,length=0.03)

par(mgp=c(0.8,0.5,0))
axis(2,at=c(1:6),labels=rep('',6),cex.axis=0.8,las=2,tck=-0.05)
lines(c(0,0),c(-1,8),lty=2)
###############

rasterImage(img.kp1,xleft =  -0.97+adjust1,ybottom = 6.3,xright = -0.57+adjust3,ytop = 7.4,interpolate = TRUE,angle=0,xpd=T)
#rasterImage(img.kp2, xleft = -0.97+adjust1,ybottom = 6.3, xright = -0.57+adjust3,ytop = 7.4,interpolate = TRUE,angle=0,xpd=T)
rasterImage(img.kh1,xleft = -0.45+adjust1,ybottom = 6.3,xright = -0.05+adjust3,ytop = 7.4, interpolate = TRUE,angle=0,xpd=T)
#rasterImage(img.kh2, xleft =-0.45+adjust1,ybottom = 6.3, xright = -0.05+adjust3,ytop = 7.4,interpolate = TRUE,angle=0,xpd=T)
#rasterImage(img.sp1,xleft = 0.09+adjust1,ybottom = 6.3,xright = 0.49+adjust3,ytop = 7.4, interpolate = TRUE,angle=0,xpd=T)
rasterImage(img.sp2, xleft = 0.09+adjust1,ybottom =6.3, xright =0.49+adjust3,ytop =7.4,interpolate = TRUE,angle=0,xpd=T)
#rasterImage(img.ps1,xleft =  0.59+adjust1,ybottom = 6.3,xright = 0.99+adjust3,ytop = 7.4, interpolate = TRUE,angle=0,xpd=T)
rasterImage(img.ps2, xleft = 0.59+adjust1,ybottom = 6.3, xright = 0.99+adjust3,ytop = 7.4,interpolate = TRUE,angle=0,xpd=T)
############################
text(x=-0.98+adjust2,y= 6.3,labels='Kp',col='darkgreen',font=4,cex=0.7,srt=0,pos=3,xpd=T)
text(x=-0.46+adjust2,y= 6.3,labels='Kh',col='darkgreen',font=4,cex=0.7,srt=0,pos=3,xpd=T)
text(x=0.07+adjust2,y= 6.3,labels='Sp',col='darkgrey',font=4,cex=0.7,srt=0,pos=3,xpd=T)
text(x=0.59+adjust2,y= 6.3,labels='Ps',col='darkgrey',,font=4,cex=0.7,srt=0,pos=3,xpd=T)
########################
###########


b6=b5[b5$Loss.number==0|b5$Loss.number==3,];
b6$Dissimilarity=rowSums(b6[,3:7])#群落总多度
b6[,c(1,3:27)]=scale(b6[,c(1,3:27)])#Z-score标准化
y.var=colnames(b6)[3:8]
######################
vars=c('Year','Remove.Kp_Remove.Kh_Remove.Sp','Remove.Kp_Remove.Kh_Remove.Ps','Remove.Kp_Remove.Sp_Remove.Ps'
,'Remove.Kh_Remove.Sp_Remove.Ps','(1|Repeat)')

for(i in 1:length(y.var))#length(y.var)
{
model=paste0(y.var[i],'~',paste(vars,collapse = "+"))
print(r.squaredGLMM(lmer(model,data=b6,REML = T)))
coefs=summary(lmer(model,data=b6,REML = T))$coefficients;
coefs2=cbind(y.var[i],coefs);colnames(coefs2)[1]='Variable'

if(i==1){coefs3=coefs2}else{coefs3=rbind(coefs3,coefs2)}
}

################################################
x.var=c('Remove.Kp_Remove.Kh_Remove.Sp','Remove.Kp_Remove.Kh_Remove.Ps','Remove.Kp_Remove.Sp_Remove.Ps'
,'Remove.Kh_Remove.Sp_Remove.Ps')
data2=coefs3;colnames(data2)[c(3,5,6)]=c('Std.Error','t.value','P');
######################
data3=data2[rownames(data2)==x.var[1],][1:6,]
data3=as.data.frame(data3)
data3[,2:6]=apply(data3[,2:6],2,as.numeric)
#################################################
col3=rep(pcol[2],6); col3[data3$P>0.1]=pcol[1];col3[data3$P<0.05]=pcol[3]
######
par(mai=c(0.45,0.55,0.3,0.05),mgp=c(1.2,0.2,0))

plot(c(1:6)~rev(Estimate),data3,pch=16,col=rev(col3),cex=1,ylab='',yaxt='n',xlab='Effect size',xlim=c(-1,1),cex.lab=0.8,
cex.axis=0.8,tck=-0.03,cex.main=0.8,font.main=1)
mtext('(k)',side=2,at=6.85,line=-0.02,cex=0.7,las=2)

arrows(x0=rev(data3$Estimate),y0=c(1:6),x1=rev(data3$Estimate-data3$Std.Error),y1=c(1:6),angle=90,col=rev(col3),lwd=1,length=0.03)
arrows(x0=rev(data3$Estimate),y0=c(1:6),x1=rev(data3$Estimate+data3$Std.Error),y1=c(1:6),angle=90,col=rev(col3),lwd=1,length=0.03)

par(mgp=c(0.8,0.5,0))
axis(2,at=c(1:6),labels=rev(c(matrix(unlist(strsplit(data3$Variable[1:5],split='[.]')),,2,byrow=T)[,1],'Community')),cex.axis=0.8,las=2,tck=-0.04)
lines(c(0,0),c(-1,8),lty=2)
###############

#rasterImage(img.kp1,xleft =  -0.97+adjust1,ybottom = 6.3,xright = -0.57+adjust3,ytop = 7.4,interpolate = TRUE,angle=0,xpd=T)
rasterImage(img.kp2, xleft = -0.97+adjust1,ybottom = 6.3, xright = -0.57+adjust3,ytop = 7.4,interpolate = TRUE,angle=0,xpd=T)
#rasterImage(img.kh1,xleft = -0.45+adjust1,ybottom = 6.3,xright = -0.05+adjust3,ytop = 7.4, interpolate = TRUE,angle=0,xpd=T)
rasterImage(img.kh2, xleft =-0.45+adjust1,ybottom = 6.3, xright = -0.05+adjust3,ytop = 7.4,interpolate = TRUE,angle=0,xpd=T)
#rasterImage(img.sp1,xleft = 0.09+adjust1,ybottom = 6.3,xright = 0.49+adjust3,ytop = 7.4, interpolate = TRUE,angle=0,xpd=T)
rasterImage(img.sp2, xleft = 0.09+adjust1,ybottom =6.3, xright =0.49+adjust3,ytop =7.4,interpolate = TRUE,angle=0,xpd=T)
rasterImage(img.ps1,xleft =  0.59+adjust1,ybottom = 6.3,xright = 0.99+adjust3,ytop = 7.4, interpolate = TRUE,angle=0,xpd=T)
#rasterImage(img.ps2, xleft = 0.59+adjust1,ybottom = 6.3, xright = 0.99+adjust3,ytop = 7.4,interpolate = TRUE,angle=0,xpd=T)
############################
text(x=-0.98+adjust2,y= 6.3,labels='Kp',col='darkgrey',font=4,cex=0.7,srt=0,pos=3,xpd=T)
text(x=-0.46+adjust2,y= 6.3,labels='Kh',col='darkgrey',font=4,cex=0.7,srt=0,pos=3,xpd=T)
text(x=0.07+adjust2,y= 6.3,labels='Sp',col='darkgrey',font=4,cex=0.7,srt=0,pos=3,xpd=T)
text(x=0.59+adjust2,y= 6.3,labels='Ps',col='darkgreen',,font=4,cex=0.7,srt=0,pos=3,xpd=T)
########################

######################
data3=data2[rownames(data2)==x.var[2],][1:6,]
data3=as.data.frame(data3)
data3[,2:6]=apply(data3[,2:6],2,as.numeric)
#################################################
col3=rep(pcol[2],6); col3[data3$P>0.1]=pcol[1];col3[data3$P<0.05]=pcol[3]
######
par(mai=c(0.45,0.2,0.3,0.05),mgp=c(1.2,0.2,0))

plot(c(1:6)~rev(Estimate),data3,pch=16,col=rev(col3),cex=1,ylab='',yaxt='n',xlab='Effect size',xlim=c(-1,1),cex.lab=0.8,
cex.axis=0.8,tck=-0.03,cex.main=0.8,font.main=1)
mtext('(l)',side=2,at=6.85,line=-0.02,cex=0.7,las=2)

arrows(x0=rev(data3$Estimate),y0=c(1:6),x1=rev(data3$Estimate-data3$Std.Error),y1=c(1:6),angle=90,col=rev(col3),lwd=1,length=0.03)
arrows(x0=rev(data3$Estimate),y0=c(1:6),x1=rev(data3$Estimate+data3$Std.Error),y1=c(1:6),angle=90,col=rev(col3),lwd=1,length=0.03)

par(mgp=c(0.8,0.5,0))
axis(2,at=c(1:6),labels=rep('',6),cex.axis=0.8,las=2,tck=-0.05)
lines(c(0,0),c(-1,8),lty=2)
###############

#rasterImage(img.kp1,xleft =  -0.97+adjust1,ybottom = 6.3,xright = -0.57+adjust3,ytop = 7.4,interpolate = TRUE,angle=0,xpd=T)
rasterImage(img.kp2, xleft = -0.97+adjust1,ybottom = 6.3, xright = -0.57+adjust3,ytop = 7.4,interpolate = TRUE,angle=0,xpd=T)
#rasterImage(img.kh1,xleft = -0.45+adjust1,ybottom = 6.3,xright = -0.05+adjust3,ytop = 7.4, interpolate = TRUE,angle=0,xpd=T)
rasterImage(img.kh2, xleft =-0.45+adjust1,ybottom = 6.3, xright = -0.05+adjust3,ytop = 7.4,interpolate = TRUE,angle=0,xpd=T)
rasterImage(img.sp1,xleft = 0.09+adjust1,ybottom = 6.3,xright = 0.49+adjust3,ytop = 7.4, interpolate = TRUE,angle=0,xpd=T)
#rasterImage(img.sp2, xleft = 0.09+adjust1,ybottom =6.3, xright =0.49+adjust3,ytop =7.4,interpolate = TRUE,angle=0,xpd=T)
#rasterImage(img.ps1,xleft =  0.59+adjust1,ybottom = 6.3,xright = 0.99+adjust3,ytop = 7.4, interpolate = TRUE,angle=0,xpd=T)
rasterImage(img.ps2, xleft = 0.59+adjust1,ybottom = 6.3, xright = 0.99+adjust3,ytop = 7.4,interpolate = TRUE,angle=0,xpd=T)
############################
text(x=-0.98+adjust2,y= 6.3,labels='Kp',col='darkgrey',font=4,cex=0.7,srt=0,pos=3,xpd=T)
text(x=-0.46+adjust2,y= 6.3,labels='Kh',col='darkgrey',font=4,cex=0.7,srt=0,pos=3,xpd=T)
text(x=0.07+adjust2,y= 6.3,labels='Sp',col='darkgreen',font=4,cex=0.7,srt=0,pos=3,xpd=T)
text(x=0.59+adjust2,y= 6.3,labels='Ps',col='darkgrey',,font=4,cex=0.7,srt=0,pos=3,xpd=T)
########################
legend(-0.5,-0.5,c(expression(italic('p')>0.1),expression(paste(italic('p')>=0.05,' and ',italic('p')<=0.1)),expression(italic('p')<0.05))[3],
cex=0.8,text.font=0.8,xpd=TRUE,col=pcol[3],text.col = "black",bg = "white",pch=16,pt.cex=1,bty='n',horiz = TRUE)
##############################

######################
data3=data2[rownames(data2)==x.var[3],][1:6,]
data3=as.data.frame(data3)
data3[,2:6]=apply(data3[,2:6],2,as.numeric)
#################################################
col3=rep(pcol[2],6); col3[data3$P>0.1]=pcol[1];col3[data3$P<0.05]=pcol[3]
######
par(mai=c(0.45,0.2,0.3,0.05),mgp=c(1.2,0.2,0))

plot(c(1:6)~rev(Estimate),data3,pch=16,col=rev(col3),cex=1,ylab='',yaxt='n',xlab='Effect size',xlim=c(-1,1),cex.lab=0.8,
cex.axis=0.8,tck=-0.03,cex.main=0.8,font.main=1)
mtext('(m)',side=2,at=6.85,line=-0.02,cex=0.7,las=2)

arrows(x0=rev(data3$Estimate),y0=c(1:6),x1=rev(data3$Estimate-data3$Std.Error),y1=c(1:6),angle=90,col=rev(col3),lwd=1,length=0.03)
arrows(x0=rev(data3$Estimate),y0=c(1:6),x1=rev(data3$Estimate+data3$Std.Error),y1=c(1:6),angle=90,col=rev(col3),lwd=1,length=0.03)

par(mgp=c(0.8,0.5,0))
axis(2,at=c(1:6),labels=rep('',6),cex.axis=0.8,las=2,tck=-0.05)
lines(c(0,0),c(-1,8),lty=2)
###############

#rasterImage(img.kp1,xleft =  -0.97+adjust1,ybottom = 6.3,xright = -0.57+adjust3,ytop = 7.4,interpolate = TRUE,angle=0,xpd=T)
rasterImage(img.kp2, xleft = -0.97+adjust1,ybottom = 6.3, xright = -0.57+adjust3,ytop = 7.4,interpolate = TRUE,angle=0,xpd=T)
rasterImage(img.kh1,xleft = -0.45+adjust1,ybottom = 6.3,xright = -0.05+adjust3,ytop = 7.4, interpolate = TRUE,angle=0,xpd=T)
#rasterImage(img.kh2, xleft =-0.45+adjust1,ybottom = 6.3, xright = -0.05+adjust3,ytop = 7.4,interpolate = TRUE,angle=0,xpd=T)
#rasterImage(img.sp1,xleft = 0.09+adjust1,ybottom = 6.3,xright = 0.49+adjust3,ytop = 7.4, interpolate = TRUE,angle=0,xpd=T)
rasterImage(img.sp2, xleft = 0.09+adjust1,ybottom =6.3, xright =0.49+adjust3,ytop =7.4,interpolate = TRUE,angle=0,xpd=T)
#rasterImage(img.ps1,xleft =  0.59+adjust1,ybottom = 6.3,xright = 0.99+adjust3,ytop = 7.4, interpolate = TRUE,angle=0,xpd=T)
rasterImage(img.ps2, xleft = 0.59+adjust1,ybottom = 6.3, xright = 0.99+adjust3,ytop = 7.4,interpolate = TRUE,angle=0,xpd=T)
############################
text(x=-0.98+adjust2,y= 6.3,labels='Kp',col='darkgrey',font=4,cex=0.7,srt=0,pos=3,xpd=T)
text(x=-0.46+adjust2,y= 6.3,labels='Kh',col='darkgreen',font=4,cex=0.7,srt=0,pos=3,xpd=T)
text(x=0.07+adjust2,y= 6.3,labels='Sp',col='darkgrey',font=4,cex=0.7,srt=0,pos=3,xpd=T)
text(x=0.59+adjust2,y= 6.3,labels='Ps',col='darkgrey',,font=4,cex=0.7,srt=0,pos=3,xpd=T)
########################
legend(-1,-0.5,c(expression(italic('p')>0.1),expression(paste(italic('p')>=0.05,' and ',italic('p')<=0.1)),expression(italic('p')<0.05))[2],
cex=0.8,text.font=0.8,xpd=TRUE,col=pcol[2],text.col = "black",bg = "white",pch=16,pt.cex=1,bty='n',horiz = TRUE)
##############################


######################
data3=data2[rownames(data2)==x.var[4],][1:6,]
data3=as.data.frame(data3)
data3[,2:6]=apply(data3[,2:6],2,as.numeric)
#################################################
col3=rep(pcol[2],6); col3[data3$P>0.1]=pcol[1];col3[data3$P<0.05]=pcol[3]
######
par(mai=c(0.45,0.2,0.3,0.05),mgp=c(1.2,0.2,0))

plot(c(1:6)~rev(Estimate),data3,pch=16,col=rev(col3),cex=1,ylab='',yaxt='n',xlab='Effect size',xlim=c(-1,1),cex.lab=0.8,
cex.axis=0.8,tck=-0.03,cex.main=0.8,font.main=1)
mtext('(n)',side=2,at=6.85,line=-0.02,cex=0.7,las=2)

arrows(x0=rev(data3$Estimate),y0=c(1:6),x1=rev(data3$Estimate-data3$Std.Error),y1=c(1:6),angle=90,col=rev(col3),lwd=1,length=0.03)
arrows(x0=rev(data3$Estimate),y0=c(1:6),x1=rev(data3$Estimate+data3$Std.Error),y1=c(1:6),angle=90,col=rev(col3),lwd=1,length=0.03)

par(mgp=c(0.8,0.5,0))
axis(2,at=c(1:6),labels=rep('',6),cex.axis=0.8,las=2,tck=-0.05)
lines(c(0,0),c(-1,8),lty=2)
###############

rasterImage(img.kp1,xleft =  -0.97+adjust1,ybottom = 6.3,xright = -0.57+adjust3,ytop = 7.4,interpolate = TRUE,angle=0,xpd=T)
#rasterImage(img.kp2, xleft = -0.97+adjust1,ybottom = 6.3, xright = -0.57+adjust3,ytop = 7.4,interpolate = TRUE,angle=0,xpd=T)
#rasterImage(img.kh1,xleft = -0.45+adjust1,ybottom = 6.3,xright = -0.05+adjust3,ytop = 7.4, interpolate = TRUE,angle=0,xpd=T)
rasterImage(img.kh2, xleft =-0.45+adjust1,ybottom = 6.3, xright = -0.05+adjust3,ytop = 7.4,interpolate = TRUE,angle=0,xpd=T)
#rasterImage(img.sp1,xleft = 0.09+adjust1,ybottom = 6.3,xright = 0.49+adjust3,ytop = 7.4, interpolate = TRUE,angle=0,xpd=T)
rasterImage(img.sp2, xleft = 0.09+adjust1,ybottom =6.3, xright =0.49+adjust3,ytop =7.4,interpolate = TRUE,angle=0,xpd=T)
#rasterImage(img.ps1,xleft =  0.59+adjust1,ybottom = 6.3,xright = 0.99+adjust3,ytop = 7.4, interpolate = TRUE,angle=0,xpd=T)
rasterImage(img.ps2, xleft = 0.59+adjust1,ybottom = 6.3, xright = 0.99+adjust3,ytop = 7.4,interpolate = TRUE,angle=0,xpd=T)
############################
text(x=-0.98+adjust2,y= 6.3,labels='Kp',col='darkgreen',font=4,cex=0.7,srt=0,pos=3,xpd=T)
text(x=-0.46+adjust2,y= 6.3,labels='Kh',col='darkgrey',font=4,cex=0.7,srt=0,pos=3,xpd=T)
text(x=0.07+adjust2,y= 6.3,labels='Sp',col='darkgrey',font=4,cex=0.7,srt=0,pos=3,xpd=T)
text(x=0.59+adjust2,y= 6.3,labels='Ps',col='darkgrey',,font=4,cex=0.7,srt=0,pos=3,xpd=T)
########################
legend(-0.5,-0.5,c(expression(italic('p')>0.1),expression(paste(italic('p')>=0.05,' and ',italic('p')<=0.1)),expression(italic('p')<0.05))[1],
cex=0.8,text.font=0.8,xpd=TRUE,col=pcol[1],text.col = "black",bg = "white",pch=16,pt.cex=1,bty='n',horiz = TRUE)
##############################


b6=b5[b5$Loss.number==0|b5$Loss.number==4,];
b6$Dissimilarity=rowSums(b6[,3:7])#群落总多度
b6[,c(1,3:27)]=scale(b6[,c(1,3:27)])#Z-score标准化
y.var=colnames(b6)[3:8]
######################
vars=c('Year','Remove.Kp_Remove.Kh_Remove.Sp_Remove.Ps','(1|Repeat)')

for(i in 1:length(y.var))#length(y.var)
{
model=paste0(y.var[i],'~',paste(vars,collapse = "+"))
print(r.squaredGLMM(lmer(model,data=b6,REML = T)))
coefs=summary(lmer(model,data=b6,REML = T))$coefficients;
coefs2=cbind(y.var[i],coefs);colnames(coefs2)[1]='Variable'

if(i==1){coefs3=coefs2}else{coefs3=rbind(coefs3,coefs2)}
}

################################################
x.var=c('Remove.Kp_Remove.Kh_Remove.Sp_Remove.Ps')
data2=coefs3;colnames(data2)[c(3,5,6)]=c('Std.Error','t.value','P');
######################
data3=data2[rownames(data2)==x.var[1],][1:6,]
data3=as.data.frame(data3)
data3[,2:6]=apply(data3[,2:6],2,as.numeric)
#################################################
col3=rep(pcol[2],6); col3[data3$P>0.1]=pcol[1];col3[data3$P<0.05]=pcol[3]
######
par(mai=c(0.45,0.2,0.3,0.05),mgp=c(1.2,0.2,0))

plot(c(1:6)~rev(Estimate),data3,pch=16,col=rev(col3),cex=1,ylab='',yaxt='n',xlab='Effect size',xlim=c(-1,1),cex.lab=0.8,
cex.axis=0.8,tck=-0.03,cex.main=0.8,font.main=1)
mtext('(o)',side=2,at=6.85,line=-0.02,cex=0.7,las=2)

arrows(x0=rev(data3$Estimate),y0=c(1:6),x1=rev(data3$Estimate-data3$Std.Error),y1=c(1:6),angle=90,col=rev(col3),lwd=1,length=0.03)
arrows(x0=rev(data3$Estimate),y0=c(1:6),x1=rev(data3$Estimate+data3$Std.Error),y1=c(1:6),angle=90,col=rev(col3),lwd=1,length=0.03)

par(mgp=c(0.8,0.5,0))
axis(2,at=c(1:6),labels=rep('',6),cex.axis=0.8,las=2,tck=-0.05)
lines(c(0,0),c(-1,8),lty=2)
###############

#rasterImage(img.kp1,xleft =  -0.97+adjust1,ybottom = 6.3,xright = -0.57+adjust3,ytop = 7.4,interpolate = TRUE,angle=0,xpd=T)
rasterImage(img.kp2, xleft = -0.97+adjust1,ybottom = 6.3, xright = -0.57+adjust3,ytop = 7.4,interpolate = TRUE,angle=0,xpd=T)
#rasterImage(img.kh1,xleft = -0.45+adjust1,ybottom = 6.3,xright = -0.05+adjust3,ytop = 7.4, interpolate = TRUE,angle=0,xpd=T)
rasterImage(img.kh2, xleft =-0.45+adjust1,ybottom = 6.3, xright = -0.05+adjust3,ytop = 7.4,interpolate = TRUE,angle=0,xpd=T)
#rasterImage(img.sp1,xleft = 0.09+adjust1,ybottom = 6.3,xright = 0.49+adjust3,ytop = 7.4, interpolate = TRUE,angle=0,xpd=T)
rasterImage(img.sp2, xleft = 0.09+adjust1,ybottom =6.3, xright =0.49+adjust3,ytop =7.4,interpolate = TRUE,angle=0,xpd=T)
#rasterImage(img.ps1,xleft =  0.59+adjust1,ybottom = 6.3,xright = 0.99+adjust3,ytop = 7.4, interpolate = TRUE,angle=0,xpd=T)
rasterImage(img.ps2, xleft = 0.59+adjust1,ybottom = 6.3, xright = 0.99+adjust3,ytop = 7.4,interpolate = TRUE,angle=0,xpd=T)
############################
text(x=-0.98+adjust2,y= 6.3,labels='Kp',col='darkgrey',font=4,cex=0.7,srt=0,pos=3,xpd=T)
text(x=-0.46+adjust2,y= 6.3,labels='Kh',col='darkgrey',font=4,cex=0.7,srt=0,pos=3,xpd=T)
text(x=0.07+adjust2,y= 6.3,labels='Sp',col='darkgrey',font=4,cex=0.7,srt=0,pos=3,xpd=T)
text(x=0.59+adjust2,y= 6.3,labels='Ps',col='darkgrey',,font=4,cex=0.7,srt=0,pos=3,xpd=T)
########################

dev.off()
########
