# Supplementary material for: The Significant Impact of Lost Species' Identity, Number and Abundance on Functional Structure of Alpine Meadow
Source: Ecol Evol. 2025 Oct 15;15(10):e72136. doi: 10.1002/ece3.72136 (PMC12522019; doi:10.1002/ece3.72136)
Supplement: Supplementary file 4 — Appendix S4: Supporting Information. [file ECE3-15-e72136-s002.csv]

Treat	Remove.Kp	Remove.Sp	Remove.Ps	Remove.Kh
A1	0	0	0	0
B1	1	0	0	0
B2	0	0	0	1
B3	0	1	0	0
B4	0	0	1	0
C1	1	0	0	1
C2	1	1	0	0
C3	1	0	1	0
C5	0	1	0	1
C6	0	0	1	1
C8	0	1	1	0
D1	1	1	0	1
D2	1	0	1	1
D4	1	1	1	0
D7	0	1	1	1
E1	1	1	1	1
