# Supplementary material for: The Significant Impact of Lost Species' Identity, Number and Abundance on Functional Structure of Alpine Meadow
Source: Ecol Evol. 2025 Oct 15;15(10):e72136. doi: 10.1002/ece3.72136 (PMC12522019; doi:10.1002/ece3.72136)
Supplement: Supplementary file 5 — Appendix S5: Supporting Information. [file ECE3-15-e72136-s004.csv]

Code	Name	Group
S1	Kobresia pygmaea	Sedges
S2	Carex atrofusca	Sedges
S3	Carex moorcroftii	Sedges
S4	Stipa purpurea	Grasses
S5	Lagotis brachystachya	Forbs
S6	Oxytropis ochrocephala	Legumes
S7	Potentilla multifida	Forbs
S8	Potentilla bifurca	Forbs
S9	Potentilla saundersiana	Forbs
S10	Lamiophlomis rotata	Forbs
S11	Saussurea stoliczkae	Forbs
S12	Leontopodium pusillum	Forbs
S13	Arenaria brevipetala	Forbs
S14	Trisetum bifidum	Grasses
S15	Poa annua	Grasses
S16	Androsace globifera	Forbs
S17	Potentilla fruticosa	Shrub
S18	Chenopodium glaucum	Forbs
S19	Elymus nutans	Grasses
S20	Ajuga lupulina	Forbs
S21	Kobresia humilis	Sedges
S22	Sibbaldia adpressa	Forbs
S23	Lancea tibetica	Forbs
S24	Taraxacum mongolicum	Forbs
S25	Thalictrum alpinum	Forbs
S26	Aster tataricus	Forbs
S28	Lithospermum erythrorhizon	Forbs
S29	Anemone trullifolia	Forbs
S30	Przewalskia tangutica	Forbs
S32	Galium verum	Forbs
S33	Gentiana squarrosa	Forbs
S34	Silene gallica	Forbs
S35	Iris tectorum	Forbs
S36	Cnidium monnieri	Forbs
S37	Viola striatella	Forbs
S38	Oxytropis microphylla	Legumes
S39	Astragalus arnoldii	Legumes
S41	Deschampsia cespitosa	Grasses
S42	Phlomis younghusbandii	Forbs
S43	Chenopodium tibeticum	Forbs
S44	Gentiana macrophylla	Forbs
S45	Stellaria arenaria	Forbs
S46	Lepidium apetalum	Forbs
S47	Stipa aliena	Grasses
S48	Draba nemorosa	Forbs
